# Supplementary material for: Paridris Kieffer of the New World (Hymenoptera, Platygastroidea, Platygastridae)
Source: Zookeys. 2012 Oct 26;(233):31–90. doi: 10.3897/zookeys.233.3455 (PMC3496906; doi:10.3897/zookeys.233.3455)
Supplement: XML Treatment for Paridris armata [file zookeys.233.3455-treatment2.xml]

<!DOCTYPE tp:taxon-treatment
  PUBLIC "-//TaxonX//DTD Taxonomic Treatment Publishing DTD v0 20100105//EN" "tax-treatment-NSO.dtd">
<tp:taxon-treatment xmlns:tp="http://www.plazi.org/taxpub"><tp:treatment-meta><mixed-citation publication-type="journal"><person-group><name><surname>Talamas</surname><given-names>Elijah J.</given-names></name><name><surname>Masner</surname><given-names>Lubomír</given-names></name><name><surname>Johnson</surname><given-names>Norman F.</given-names></name></person-group><article-title>
                    <italic>Paridris</italic> Kieffer of the New World (Hymenoptera, Platygastroidea, Platygastridae)
                </article-title><source>Zookeys</source><day>26</day><month>10</month><year>2012</year><volume>2012</volume><issue>233</issue><fpage>31</fpage><lpage>90</lpage><pub-id pub-id-type="doi">10.3897/zookeys.233.3455</pub-id></mixed-citation></tp:treatment-meta><tp:nomenclature><tp:taxon-name>
                            <tp:taxon-name-part taxon-name-part-type="genus">Paridris</tp:taxon-name-part>
                            <tp:taxon-name-part taxon-name-part-type="species">armata</tp:taxon-name-part>
                        <object-id xmlns:xlink="http://www.w3.org/1999/xlink" xlink:type="simple">urn:lsid:zoobank.org:act:A5C4FDC5-ED25-46D6-9AF6-57E3C7F4C289</object-id>
								        <object-id xmlns:xlink="http://www.w3.org/1999/xlink" xlink:type="simple">urn:lsid:biosci.ohio-state.edu:osuc_concepts:298865</object-id>
                        <object-id xmlns:xlink="http://www.w3.org/1999/xlink" xlink:type="simple">http://species-id.net/wiki/Paridris_armata</object-id>
								</tp:taxon-name><tp:taxon-authority>Talamas</tp:taxon-authority><tp:taxon-status xmlns:xlink="http://www.w3.org/1999/xlink" xlink:type="simple">sp. n.</tp:taxon-status><xref ref-type="fig" rid="F5">Figures 21–25</xref><xref> Morphbank<sup>19</sup></xref></tp:nomenclature><tp:treatment-sec sec-type="Description"><title>Description. </title><p>Male body length: 2.35 mm (n=1).</p><p>Color of head: black. Distal margin of clypeus: smooth. Width of clypeus: equal to or less than width of interantennal process. Lateral corner of clypeus: rounded. <!--PageBreak-->Development of interantennal process ventrally: connecting with clypeus. Number of mandibular teeth: three. Length of mediofacial striae: extending to dorsal frons. Shape of gena in dorsal view: moderately receding behind compound eye. Striae on gena: pronounced. Length of striae on gena: extending above ventral margin of eye. Distribution of microsculpture on head: absent. Length of OOL: less than 2 ocellar diameters. Occipital carina above foramen magnum: present. Anterior margin of occipital carina: comprised of medium to large sized cells. Setation of postgena: sparse. Ventral extent of occipital carina: extending to base of mandible.</p><p>Color of mesosoma: reddish brown. Dorsal half of pronotal cervical sulcus: present as line of small to minute cells. Ventral half of pronotal cervical sulcus: present as line of small to minute cells. Transverse pronotal carina: present in posterodorsal corner of pronotum. Shape of pronotal shoulder in dorsal view: without dorsal surface. Form of pronotal suprahumeral sulcus: punctate rugulose. Macrosculpture of anterior medial mesoscutum: absent. Density of punctation on anterior medial mesoscutum: dense throughout. Reticulate microfissures on anterior half of medial mesoscutum: absent. Pustulate microsculpture on anterior mesoscutum: absent. Density of punctation on posterior medial mesoscutum: sparse. Notaulus: present as cluster of punctures at posterior margin of mesoscutum. Macrosculpture of mesoscutellum: punctate rugose. Postacetabular sulcus: crenulate. Mesopleural carina: absent. Punctures on posterodorsal mesepimeral area: absent. Sculpture of mesopleuron anteroventral to femoral depression: densely punctate anteriorly, smooth posteriorly and on ventral surface. Sculpture of posterior mesepimeral area: smooth. Form of metascutellum in male: bispinose. Paracoxal and metapleural sulci: uncertain, separate. Posterior margin of metapleuron below propodeal spiracle: straight to moderately convex. Setation between metapleural triangle and metapleural sulcus: absent. Sculpture between metapleural triangle and metapleural sulcus: punctate rugose. Sculpture of metapleural triangle: punctate rugose. Setation of metapleural triangle: sparse. Anterior propodeal projection: absent. Setation of metasomal depression: absent. Lateral propodeal area: indicated by sparser degree of setation. Plical carina: absent. Shape of lateral propodeal area: continuous with prespiracular propodeal area. Sculpture of lateral propodeal area: rugose.</p><p>Color of metasoma: brown. Macrosculpture of T1: longitudinally strigose. Interstitial sculpture of T1: smooth. Macrosculpture of T2 in male: weakly longitudinally striate throughout. Microsculpture on T2: absent. Setal patch of lateral T2: present throughout lateral surface of tergite. Posterior margin of transverse sulcus on T2: weakly convex. Carina along posterior margin of transverse sulcus on T2 in male: absent. Microsculpture on T3: absent. Macrosculpture of T3 medially in male: weakly longitudinally striate. Macrosculpture of T3 laterally in male: weakly longitudinally striate. Microsculpture on T4: absent. Macrosculpture of T4 in male: absent. Setation of S1: absent. Form of S2 felt field: longitudinal row or patch of setigerous punctures. Macrosculpture of S2 medially: absent. Macrosculpture of S3: absent.</p><p>Wing development: macropterous. Basal vein in hind wing: spectral. Setation of hind wing: uniform throughout. Length of postmarginalis: less than half of length of stigmalis. RS+M in fore wing: nebulous.<!--PageBreak--></p></tp:treatment-sec><tp:treatment-sec sec-type="Diagnosis"><title>Diagnosis.</title><p><italic><tp:taxon-name>Paridris armata</tp:taxon-name></italic> is not acutely similar to any of the other <italic><tp:taxon-name>Paridris</tp:taxon-name></italic> species in the New World. The bispinose shape of the metascutellum and very narrow clypeus unambiguously separate it from the other species treated here.
                        </p></tp:treatment-sec><tp:treatment-sec sec-type="Etymology"><title>Etymology.</title><p>The adjectival Latin epithet “armata” is given to this species for the shape and relatively large size of the metascutellum.</p></tp:treatment-sec><tp:treatment-sec sec-type="Link to distribution map"><title>Link to distribution map.</title><p><bold><sup>20</sup></bold>
                        </p></tp:treatment-sec><tp:treatment-sec sec-type="Material examined"><title>Material examined.</title><p><italic>Holotype</italic>, male: <bold>VENEZUELA</bold>: Bolívar St., camp, Auyán Tepuy, <named-content xmlns:xlink="http://www.w3.org/1999/xlink" content-type="dwc:verbatimCoordinates" xlink:type="simple"><named-content content-type="dwc:verbatimCoordinates" xlink:type="simple">05°46'07"N, 62°31'56"W</named-content></named-content>, 2075m, 19.IV–25.IV.1994, yellow pan trap, L. Masner &amp; J. L. Garcia, OSUC 181352 (deposited in CNCI).
                        </p><fig id="F5" position="float" orientation="portrait"><label>Figures 21–25.</label><caption><p><bold><sup>83</sup></bold> <italic><tp:taxon-name>Paridris armata</tp:taxon-name></italic>, sp. n., male holotype (OSUC 181352) <bold>21</bold> Head and mesosoma, lateral view <bold>22</bold> Mesoscutellum, metascutellum and T1, dorsal view <bold>23</bold> Dorsal habitus <bold>24</bold> Head, anterior view <bold>25</bold> Venation of forewing, dorsal view</p></caption><graphic xmlns:xlink="http://www.w3.org/1999/xlink" xlink:href="ZooKeys-233-031-g005.jpg" position="float" orientation="portrait" xlink:type="simple"/></fig></tp:treatment-sec></tp:taxon-treatment>
