# Supplementary material for: Paridris Kieffer of the New World (Hymenoptera, Platygastroidea, Platygastridae)
Source: Zookeys. 2012 Oct 26;(233):31–90. doi: 10.3897/zookeys.233.3455 (PMC3496906; doi:10.3897/zookeys.233.3455)
Supplement: XML Treatment for Paridris convexa [file zookeys.233.3455-treatment3.xml]

<!DOCTYPE tp:taxon-treatment
  PUBLIC "-//TaxonX//DTD Taxonomic Treatment Publishing DTD v0 20100105//EN" "tax-treatment-NSO.dtd">
<tp:taxon-treatment xmlns:tp="http://www.plazi.org/taxpub"><tp:treatment-meta><mixed-citation publication-type="journal"><person-group><name><surname>Talamas</surname><given-names>Elijah J.</given-names></name><name><surname>Masner</surname><given-names>Lubomír</given-names></name><name><surname>Johnson</surname><given-names>Norman F.</given-names></name></person-group><article-title>
                    <italic>Paridris</italic> Kieffer of the New World (Hymenoptera, Platygastroidea, Platygastridae)
                </article-title><source>Zookeys</source><day>26</day><month>10</month><year>2012</year><volume>2012</volume><issue>233</issue><fpage>31</fpage><lpage>90</lpage><pub-id pub-id-type="doi">10.3897/zookeys.233.3455</pub-id></mixed-citation></tp:treatment-meta><tp:nomenclature><tp:taxon-name>
                            <tp:taxon-name-part taxon-name-part-type="genus">Paridris</tp:taxon-name-part>
                            <tp:taxon-name-part taxon-name-part-type="species">convexa</tp:taxon-name-part>
                        <object-id xmlns:xlink="http://www.w3.org/1999/xlink" xlink:type="simple">urn:lsid:zoobank.org:act: 35B139C7-8B3E-44A6-80D7-08141057B48F</object-id>
								        <object-id xmlns:xlink="http://www.w3.org/1999/xlink" xlink:type="simple">urn:lsid:biosci.ohio-state.edu:osuc_concepts:299093</object-id>
                        <object-id xmlns:xlink="http://www.w3.org/1999/xlink" xlink:type="simple">http://species-id.net/wiki/Paridris_convexa</object-id>
								</tp:taxon-name><tp:taxon-authority>Talamas</tp:taxon-authority><tp:taxon-status xmlns:xlink="http://www.w3.org/1999/xlink" xlink:type="simple">sp. n.</tp:taxon-status><xref ref-type="fig" rid="F1">Figures 1</xref><xref ref-type="fig" rid="F6">26–29</xref><xref ref-type="fig" rid="F19">82</xref><xref> Morphbank<sup>21</sup></xref></tp:nomenclature><tp:treatment-sec sec-type="Description"><title>Description.</title><p>Female body length: 1.19–1.51 mm (n=4). Male body length: 1.26–2.44 mm (n=12).</p><p>Number of basiconic sensilla on A8: 1.</p><p>Color of head: brown; black. Distal margin of clypeus: smooth. Width of clypeus: wider than interantennal process. Lateral corner of clypeus: projecting into acute angle. Development of interantennal process ventrally: not reaching clypeus. Number of mandibular teeth: three. Length of mediofacial striae: not extending above midpoint of eye. Shape of gena in dorsal view: moderately receding behind compound eye. Striae on gena: weakly indicated. Length of striae on gena: terminating below ventral margin of eye. Form of microsculpture on head: reticulate microfissures. Distribution of microsculpture on head: present throughout dorsal head. Length of OOL: greater than 2 ocellar diameters. Occipital carina above foramen magnum: present. Anterior margin of occipital carina: simple. Setation of postgena: dense. Ventral extent of occipital carina: absent below midpoint of foramen magnum.</p><p>Color of mesosoma: reddish brown; yellowish brown. Dorsal half of pronotal cervical sulcus: present as line of small to minute cells. Ventral half of pronotal cervical sulcus: present as line of small to minute cells. Transverse pronotal carina: absent. Shape of pronotal shoulder in dorsal view: without dorsal surface. Form of pronotal suprahumeral sulcus: sparsely punctate; line of uniform punctures. Macrosculpture of anterior medial mesoscutum: absent. Density of punctation on anterior medial mesoscutum: sparse; moderate. Reticulate microfissures on anterior half of medial mesoscutum: present throughout. Density of punctation on posterior medial mesoscutum: sparse; absent. Notaulus: percurrent, reaching suprahumeral sulcus as a smooth furrow; abbreviate, not reaching mesoscutal suprahumeral sulcus. Orientation of notauli: parallel. Shape of notaulus at posterior apex: parallel-sided. Macrosculpture of mesoscutellum: absent. Postacetabular sulcus: crenulate. Mesopleural carina: absent. Punctures on pos<!--PageBreak-->terodorsal mesepimeral area: absent. Sculpture of mesopleuron anteroventral to femoral depression: densely punctate; areolate to punctate rugose throughout. Sculpture of posterior mesepimeral area: smooth. Form of metascutellum in female: transverse lamella, posterior margin convex. Form of metascutellum in male: transverse lamella, pointed medially; transverse lamella, posterior margin convex. Paracoxal and metapleural sulci: fused. Setation between metapleural triangle and metapleural sulcus: present throughout. Sculpture of metapleural triangle: punctate rugose. Setation of metapleural triangle: sparse. Anterior propodeal projection: absent. Setation of metasomal depression: present. Lateral propodeal area: undifferentiated from plical area. Plical carina: absent.</p><p>Color of metasoma: reddish brown; yellowish brown. Macrosculpture of T1: longitudinally striate. Interstitial sculpture of T1: finely rugulose. Adornment of horn on T1 in female: transverse ridge at base of horn. Macrosculpture of T2 in female: longitudinally striate throughout. Macrosculpture of T2 in male: longitudinally striate throughout. Microsculpture on T2: absent. Setal patch of lateral T2: present throughout lateral surface of tergite. Posterior margin of transverse sulcus on T2: distinctly convex. Carina along posterior margin of transverse sulcus on T2 in male: absent. Carina along posterior margin of transverse sulcus on T2 in female: absent. Microsculpture<!--PageBreak--> on T3: absent. Macrosculpture of T3 medially in female: absent. Macrosculpture of T3 laterally in female: longitudinally striate. Macrosculpture of T3 medially in male: absent. Macrosculpture of T3 laterally in male: longitudinally striate. Microsculpture on T4: absent. Macrosculpture of T4 medially in female: absent. Macrosculpture of T4 laterally in female: absent. Macrosculpture of T4 in male: absent. Macrosculpture of T5 in female: absent. Constriction of apical T6 in female: present. Setation of S1: <!--PageBreak-->densely present throughout. Form of S2 felt field: line of dense setae along longitudinal ridge. Macrosculpture of S2 medially: longitudinally striate.</p><p>Wing development: macropterous. Basal vein in hind wing: spectral. Setation of hind wing: uniform throughout. RS+M in fore wing: nebulous.</p></tp:treatment-sec><tp:treatment-sec sec-type="Diagnosis"><title>Diagnosis.</title><p><italic><tp:taxon-name>Paridris convexa</tp:taxon-name></italic> is most similar to <italic><tp:taxon-name>Paridris saurotos</tp:taxon-name></italic> and <italic><tp:taxon-name>Paridris isabelicae</tp:taxon-name></italic>. Males and females of <italic><tp:taxon-name>Paridris convexa</tp:taxon-name></italic> may be separated from these two species by the presence of reticulate microfissures through the head. In <italic><tp:taxon-name>Paridris saurotos</tp:taxon-name></italic> and <italic><tp:taxon-name>Paridris isabelicae</tp:taxon-name></italic> this microsculpture is limited to patches on the temple, between the median and lateral ocelli, and directly posterior to the lateral ocellus.<!--PageBreak-->
                        </p></tp:treatment-sec><tp:treatment-sec sec-type="Etymology"><title>Etymology.</title><p>The Latin epithet “convexa” is adjectival, meaning rounded or smooth. It is given to this species for its smooth surface sculpture.</p></tp:treatment-sec><tp:treatment-sec sec-type="Link to distribution map"><title>Link to distribution map.</title><p><bold><sup>22</sup></bold>
                        </p></tp:treatment-sec><tp:treatment-sec sec-type="Material examined"><title>Material examined.</title><p><italic>Holotype</italic>, female: <bold>COSTA RICA</bold>: Heredia Prov., La Selva Biological Station, <named-content xmlns:xlink="http://www.w3.org/1999/xlink" content-type="dwc:verbatimCoordinates" xlink:type="simple">10°26'N, 84°01'W</named-content>, 75m, 27.II–28.II.2003, sweeping, J. S. Noyes, OSUC 181392 (deposited in BMNH). <italic>Paratypes</italic>: (3 females, 13 males) <bold>COSTA RICA</bold>: 3 females, 9 males, OSUC 181304, 181327, 181382, 181403–181404, 181409, 262112–262114, 265168 (CNCI); OSUC 181391, 181399 (OSUC). <bold>PANAMA</bold>: 4 males, OSUC 262115–262116 (CNCI); OSUC 181332, 262117 (OSUC).
                        </p><fig id="F6" position="float" orientation="portrait"><label>Figures 26–29.</label><caption><p><bold><sup>84</sup></bold> <italic><tp:taxon-name>Paridris convexa</tp:taxon-name></italic>, sp. n. <bold>26</bold> Lateral habitus, female holotype (OSUC 181392) <bold>27</bold> Dorsal habitus, female holotype (OSUC 181392) <bold>28</bold> Head, anterior view, female (OSUC 262112) <bold>29</bold> Head and pronotum, lateral view, male (OSUC 262115)</p></caption><graphic xmlns:xlink="http://www.w3.org/1999/xlink" xlink:href="ZooKeys-233-031-g006.jpg" position="float" orientation="portrait" xlink:type="simple"/></fig></tp:treatment-sec><tp:treatment-sec><!--Section generated to contain objects referenced in tp:taxon-treatment.--><fig id="F1" position="float" orientation="portrait"><label>Figures 1–7.</label><caption><p><bold><sup>79</sup> 1</bold> <italic><tp:taxon-name>Paridris convexa</tp:taxon-name></italic> sp. n., Antenna, male (OSUC 262116) <bold>2</bold> <italic><tp:taxon-name>Paridris pallipes</tp:taxon-name></italic> (Ashmead), Antenna, male (OSUC 396171) <bold>3</bold> <italic><tp:taxon-name>Paridris dnophos</tp:taxon-name></italic> sp. n., Antenna, male (OSUC 396752) <bold>4</bold> <italic><tp:taxon-name>Paridris aenea</tp:taxon-name></italic> (Ashmead), Antenna, male (OSUC 396540) <bold>5</bold> <italic><tp:taxon-name>Paridris psydrax</tp:taxon-name></italic> sp. n., Head and antennae, ventral view, male (OSUC 181278) <bold>6</bold> <italic><tp:taxon-name>Paridris nayakorum</tp:taxon-name></italic> sp. n., Antennal clava, ventral view, female (OSUC 396697) <bold>7</bold> <italic><tp:taxon-name>Paridris aenea</tp:taxon-name></italic> (Ashmead), Antennal clava, ventral view, female (OSUC 202090)</p></caption><graphic xmlns:xlink="http://www.w3.org/1999/xlink" xlink:href="ZooKeys-233-031-g001.jpg" position="float" orientation="portrait" xlink:type="simple"/></fig><fig id="F19" position="float" orientation="portrait"><label>Figures 79–84.</label><caption><p><bold><sup>97</sup> 79</bold> <italic><tp:taxon-name>Paridris gorn</tp:taxon-name></italic> sp. n.,T4–T6, dorsal view, female (OSUC 334054) <bold>80</bold> <italic><tp:taxon-name>Paridris psydrax</tp:taxon-name></italic> sp. n., T4–T6, dorsal view, female holotype (OSUC 181374) <bold>81</bold> <italic><tp:taxon-name>Paridris saurotos</tp:taxon-name></italic> sp. n., T5–T6, dorsal view, female holotype (OSUC 262111) <bold>82</bold> <italic><tp:taxon-name>Paridris convexa</tp:taxon-name></italic> sp. n., T4–T6, dorsal view, female holotype (OSUC 181392) <bold>83</bold> <italic><tp:taxon-name>Paridris pallipes</tp:taxon-name></italic> (Ashmead), T4–T6, dorsal view, female (OSUC 256785) <bold>84</bold> <italic><tp:taxon-name>Paridris nayakorum</tp:taxon-name></italic> sp. n., T4–T6, dorsal view, female (OSUC 262118)</p></caption><graphic xmlns:xlink="http://www.w3.org/1999/xlink" xlink:href="ZooKeys-233-031-g019.jpg" position="float" orientation="portrait" xlink:type="simple"/></fig></tp:treatment-sec></tp:taxon-treatment>
