# Supplementary material for: Paridris Kieffer of the New World (Hymenoptera, Platygastroidea, Platygastridae)
Source: Zookeys. 2012 Oct 26;(233):31–90. doi: 10.3897/zookeys.233.3455 (PMC3496906; doi:10.3897/zookeys.233.3455)
Supplement: XML Treatment for Paridris dnophos [file zookeys.233.3455-treatment4.xml]

<!DOCTYPE tp:taxon-treatment
  PUBLIC "-//TaxonX//DTD Taxonomic Treatment Publishing DTD v0 20100105//EN" "tax-treatment-NSO.dtd">
<tp:taxon-treatment xmlns:tp="http://www.plazi.org/taxpub"><tp:treatment-meta><mixed-citation publication-type="journal"><person-group><name><surname>Talamas</surname><given-names>Elijah J.</given-names></name><name><surname>Masner</surname><given-names>Lubomír</given-names></name><name><surname>Johnson</surname><given-names>Norman F.</given-names></name></person-group><article-title>
                    <italic>Paridris</italic> Kieffer of the New World (Hymenoptera, Platygastroidea, Platygastridae)
                </article-title><source>Zookeys</source><day>26</day><month>10</month><year>2012</year><volume>2012</volume><issue>233</issue><fpage>31</fpage><lpage>90</lpage><pub-id pub-id-type="doi">10.3897/zookeys.233.3455</pub-id></mixed-citation></tp:treatment-meta><tp:nomenclature><tp:taxon-name>
                            <tp:taxon-name-part taxon-name-part-type="genus">Paridris</tp:taxon-name-part>
                            <tp:taxon-name-part taxon-name-part-type="species">dnophos</tp:taxon-name-part>
                        <object-id xmlns:xlink="http://www.w3.org/1999/xlink" xlink:type="simple">urn:lsid:zoobank.org:act: 79588AE4-3C13-49DE-B0AD-ADDC7960179B</object-id>
								        <object-id xmlns:xlink="http://www.w3.org/1999/xlink" xlink:type="simple">urn:lsid:biosci.ohio-state.edu:osuc_concepts:299226</object-id>
                        <object-id xmlns:xlink="http://www.w3.org/1999/xlink" xlink:type="simple">http://species-id.net/wiki/Paridris_dnophos</object-id>
								</tp:taxon-name><tp:taxon-authority>Talamas</tp:taxon-authority><tp:taxon-status xmlns:xlink="http://www.w3.org/1999/xlink" xlink:type="simple">sp. n.</tp:taxon-status><xref ref-type="fig" rid="F1">Figures 3</xref><xref ref-type="fig" rid="F2">10, 12</xref><xref ref-type="fig" rid="F7">30–33</xref><xref> Morphbank<sup>23</sup></xref></tp:nomenclature><tp:treatment-sec sec-type="Description"><title>Description.</title><p>Female body length: 1.21–1.97 mm (n=21). Male body length: 1.08–1.88 mm (n=20).</p><p>Number of basiconic sensilla on A8: 1.</p><p><!--PageBreak-->Color of head: brown; black. Distal margin of clypeus: serrate. Width of clypeus: wider than interantennal process. Lateral corner of clypeus: projecting into acute angle. Development of interantennal process ventrally: not reaching clypeus. Number of mandibular teeth: three. Length of mediofacial striae: not extending above midpoint of eye. Shape of gena in dorsal view: strongly receding behind compound eye. Striae on gena: weakly indicated. Length of striae on gena: terminating below midpoint of eye. Form of microsculpture on head: reticulate microfissures. Distribution of microsculpture on head: present only on anterodorsal margin of eye, temples, and posterior to lateral ocellus. Length of OOL: less than 2 ocellar diameters. Occipital carina above<!--PageBreak--> foramen magnum: present. Anterior margin of occipital carina: comprised of small to miniscule cells; simple; faintly crenulate throughout. Setation of postgena: dense. Ventral extent of occipital carina: absent below midpoint of foramen magnum.</p><p>Color of mesosoma: brown; black. Dorsal half of pronotal cervical sulcus: present as line of small to minute cells. Ventral half of pronotal cervical sulcus: present as line of small to minute cells; present as line of large cells. Transverse pronotal carina: present in posterodorsal corner of pronotum. Shape of pronotal shoulder in dorsal view: without dorsal surface. Form of pronotal suprahumeral sulcus: broadly punctate; punctate rugulose; line of uniform punctures. Macrosculpture of anterior medial mes<!--PageBreak-->oscutum: absent. Density of punctation on anterior medial mesoscutum: dense along mesoscutal suprahumeral sulcus, otherwise sparse; sparse; moderate; dense throughout. Reticulate microfissures on anterior half of medial mesoscutum: absent. Pustulate microsculpture on anterior mesoscutum: absent. Density of punctation on posterior medial mesoscutum: sparse; dense; moderately dense. Notaulus: percurrent, reaching suprahumeral sulcus as a line of punctures; abbreviate, not reaching mesoscutal suprahumeral sulcus. Orientation of notauli: parallel. Shape of notaulus at posterior apex: parallel-sided. Macrosculpture of mesoscutellum: absent. Postacetabular sulcus: comprised of distinct, closed cells. Mesopleural carina: absent. Punctures on poster<!--PageBreak-->odorsal mesepimeral area: absent. Sculpture of mesopleuron anteroventral to femoral depression: densely punctate; smooth; moderately punctate; densely punctate on lateral surface, smooth on ventral surface. Sculpture of posterior mesepimeral area: smooth. Form of metascutellum in female: transverse lamella, pointed medially; obscured by horn of T1. Form of metascutellum in male: transverse lamella, pointed medially. Paracoxal and metapleural sulci: fused. Posterior margin of metapleuron below propodeal spiracle: with blunt angle near intersection with metapleural sulcus. Setation between metapleural triangle and metapleural sulcus: present throughout. Sculpture between metapleural triangle and metapleural sulcus: punctate. Sculpture of metapleural triangle: densely punctate. Setation of metapleural triangle: dense. Anterior propodeal projection: present. Setation of metasomal depression: present. Lateral propodeal area: undifferentiated from plical area. Plical carina: absent.</p><p>Color of metasoma: brown; black; yellow anteriorly, brown posteriorly. Macrosculpture of T1: longitudinally striate. Interstitial sculpture of T1: smooth. Adornment of horn on T1 in female: absent. Macrosculpture of T2 in female: longitudinally and sparsely striate, medial striae not reaching posterior margin. Macrosculpture of T2 in male: longitudinally striate anteriorly, smooth posteriorly. Microsculpture on T2: absent. Setal patch of lateral T2: present in thin line along lateral edge. Posterior margin of transverse sulcus on T2: distinctly convex. Carina along posterior margin of transverse sulcus on T2 in male: absent. Carina along posterior margin of transverse sulcus on T2 in female: absent. Microsculpture on T3: absent. Macrosculpture of T3 medially in female: absent; finely and densely punctate. Macrosculpture of T3 laterally in female: absent. Macrosculpture of T3 medially in male: absent. Macrosculpture of T3 laterally in male: absent. Microsculpture on T4: absent. Macrosculpture of T4 medially in female: absent. Macrosculpture of T4 laterally in female: absent. Macrosculpture of T4 in male: absent. Macrosculpture of T5 in female: absent. Constriction of apical T6 in female: absent. Punctation of T6 in female: sparse along longitudinal midline and anterior margin, dense and fine laterally. Setation of S1: densely present throughout. Form of S2 felt field: line of dense setae along longitudinal ridge. Macrosculpture of S2 medially: longitudinally striate. Macrosculpture of S3: absent.</p><p>Wing development: macropterous. Basal vein in hind wing: nebulous. Setation of hind wing: uniform throughout. Length of postmarginalis: punctiform. RS+M in fore wing: nebulous.</p></tp:treatment-sec><tp:treatment-sec sec-type="Diagnosis"><title>Diagnosis.</title><p><italic><tp:taxon-name>Paridris dnophos</tp:taxon-name></italic> may be strikingly similar to <italic><tp:taxon-name>Paridris nayakorum</tp:taxon-name></italic> in coloration and shape of the body. Females may easily be separated by having only 1 basiconic sensillum on A8, versus 2 in <italic><tp:taxon-name>Paridris nayakorum</tp:taxon-name></italic>; by the absence of striation on T1; and the linear form of the posterior notaulus. The presence of an externally visible metascutellum serves well to separate <italic><tp:taxon-name>Paridris dnophos</tp:taxon-name></italic> in most cases, but this character should not be used alone given that a few specimens of have a large horn on T1 and reduced metascutellum. <bold>Etymology</bold>. The Greek epithet “dnophos” means “darkness” and is given to this species for the color of its body. The name is treated as a noun in apposition.
                        </p></tp:treatment-sec><tp:treatment-sec sec-type="Link to distribution map"><title>Link to distribution map.</title><p><sup>24</sup>
                        </p></tp:treatment-sec><tp:treatment-sec sec-type="Material examined"><title>Material examined.</title><p><italic>Holotype</italic>, female: <bold>COLOMBIA</bold>: Magdalena Dept., Nevada de Santa Marta Mts., M.602, El Ramo, <named-content xmlns:xlink="http://www.w3.org/1999/xlink" content-type="dwc:verbatimCoordinates" xlink:type="simple">10°48'N, 73°39'W</named-content>, 2500m, 16.VIII–31.VIII.2000, Malaise trap, J. Cantillo, OSUC 191490 (deposited in IAVH). <italic>Paratypes</italic>: (378 females, 171 males) <bold>BELIZE</bold>: 1 male, OSUC 396702 (CNCI). <bold>BOLIVIA</bold>: 6 females, 1 male, OSUC 396500–396506 (CNCI).<bold>BRAZIL</bold>: 11 females, 6 males, OSUC 396460–396466 (CNCI); OSUC 10784, 134086, 134501, 134639, 134819, 135102, 135623, 135736, 135771, 13589 (OSUC). <bold>COLOMBIA</bold>: 75 females, 63 males, OSUC 396298–396348, 396600–396603, 396647–396650, 396683–396686, 396711–396712, 396731, 396750–396751, 396771–396772, 405110 (CNCI); OSUC 144070–144071, 182832, 190858–190859, 190972–190973, 190976–190977, 191484–191485, 191488–191489, 191492, 256817–256818, 262129, 265241–265242, 266115–266121, 266124–266125, 268899, 334195, 334200, 396594–396599, 396604–396605, 396729 (IAVH); OSUC 144067–144069, 144124, 190971, 190974–190975, 190978, 191486–191487, 191491, 192195, 193122–193123, 193236, 265243, 266114, 266122–266123, 268896–268898, 269528, 334196–334197, 334199, 372630 (OSUC). <bold>COSTA RICA</bold>: 94 females, 29 males, OSUC 262123–262124, 262127, 396350–396351, 396354–396355, 396359–396361, 396363, 396374–396375, 396377, 396379, 396382–396386, 396411–396416, 396422, 396429, 396431, 396434, 396450–396459, 396467–396487, 396507–396508, 396526–396527, 396534, 396549, 396551–396552, 396555, 396557–396560, 396678–396679, 396682, 396695, 396698, 396704–396706, 396709–396710, 396720, 396725–396727, 396732–396737, 396745, 396752, 396754, 396757–396769, 396773–396782, 396800, 396812 (CNCI); OSUC 334191 (INBC). <bold>ECUADOR</bold>: 24 females, 50 males, OSUC 262125–262126, 262133, 262141–262144, 396364–396370, 396421, 396433, 396514–396516, 396536–396537, 396614–396625, 396646, 396651–396672, 396674–396676, 396770, 396783–396789, 396794–396795, 396801, 396807, 396811, 396813–396814 (CNCI). <bold>EL SALVADOR</bold>: 40 females, OSUC 396398–396405, 396423, 396432, 396538, 396582–396593, 396626–396637, 396713–396714, 396721–396722, 396809 (CNCI).<bold>FRENCH GUIANA</bold>: 3 females, 2 males, OSUC 396715–396719 (CNCI). <bold>GUATEMALA</bold>: 1 female, OSUC 396753 (CNCI). <bold>HONDURAS</bold>: 4 females, 3 males, OSUC 396742–396743 (CNCI); OSUC 334159–334160, 334163–334164, 334166 (MZLU). <bold>MEXICO</bold>: 2 females, 2 males, OSUC 396792–396793, 396803–396804 (CNCI). <bold>NICARAGUA</bold>: 9 females, 6 males, OSUC 396567–396581 (CNCI). <bold>PANAMA</bold>: 37 females, 4 males, OSUC 160254 (AMNH); OSUC 262137–262139, 396380–396381, 396387–396397, 396418–396420, 396425–396428, 396430, 396523–396525, 396535, 396539, 396687–396690, 396699–396701, 396723–396724, 396808 (CNCI); OSUC 334143 (TAMU). <bold>PERU</bold>: 3 females, OSUC 396728, 396790–396791 (CNCI). <bold>TRINIDAD AND TOBAGO</bold>: 17 females, 3 males, OSUC 262132, 396376, 396606–396613, 396703, 396738–396741, 396744, 396746–396747, 396806, 396815 (CNCI). <bold>VENEZUELA</bold>: 52 females, 1 male, OSUC 262130–262131, 262135, 262140, 396371–396373, 396378, 396406–396410, 396417, 396424, 396435–396436, 396561–396566,<!--PageBreak--> 396638–396645, 396691–396694, 396696, 396707–396708, 396730, 396748–396749, 396755–396756, 396796–396799, 396802, 396805, 396816–396817 (CNCI); OSUC 334192–334193 (OSUC).
                        </p></tp:treatment-sec><tp:treatment-sec sec-type="Comments"><title>Comments.</title><p>Morphological variation within <italic><tp:taxon-name>Paridris dnophos</tp:taxon-name></italic> occurs primarily in color and density of setation and punctation on the head and mesosoma. The antennae, legs, T1, and anterior T2 range from black to yellow; the head, mesosoma and remainder of the metasoma vary from black to brown. The setation of the head and dorsal mesosoma varies from white to golden yellow and may be extremely sparse to dense. The density of punctation and setation of the lateral pronotum are similarly variable.
                        </p><fig id="F7" position="float" orientation="portrait"><label>Figures 30–33.</label><caption><p><bold><sup>85</sup></bold> <italic><tp:taxon-name>Paridris dnophos</tp:taxon-name></italic>, sp. n. <bold>30</bold> Lateral habitus, female holotype (OSUC 191490) <bold>31</bold> Dorsal habitus, female (OSUC 191488) <bold>32</bold> Head, anterior view, female (OSUC 190977) <bold>33</bold> Venation of forewing, dorsal view, female holotype (OSUC 191490)</p></caption><graphic xmlns:xlink="http://www.w3.org/1999/xlink" xlink:href="ZooKeys-233-031-g007.jpg" position="float" orientation="portrait" xlink:type="simple"/></fig></tp:treatment-sec><tp:treatment-sec><!--Section generated to contain objects referenced in tp:taxon-treatment.--><fig id="F1" position="float" orientation="portrait"><label>Figures 1–7.</label><caption><p><bold><sup>79</sup> 1</bold> <italic><tp:taxon-name>Paridris convexa</tp:taxon-name></italic> sp. n., Antenna, male (OSUC 262116) <bold>2</bold> <italic><tp:taxon-name>Paridris pallipes</tp:taxon-name></italic> (Ashmead), Antenna, male (OSUC 396171) <bold>3</bold> <italic><tp:taxon-name>Paridris dnophos</tp:taxon-name></italic> sp. n., Antenna, male (OSUC 396752) <bold>4</bold> <italic><tp:taxon-name>Paridris aenea</tp:taxon-name></italic> (Ashmead), Antenna, male (OSUC 396540) <bold>5</bold> <italic><tp:taxon-name>Paridris psydrax</tp:taxon-name></italic> sp. n., Head and antennae, ventral view, male (OSUC 181278) <bold>6</bold> <italic><tp:taxon-name>Paridris nayakorum</tp:taxon-name></italic> sp. n., Antennal clava, ventral view, female (OSUC 396697) <bold>7</bold> <italic><tp:taxon-name>Paridris aenea</tp:taxon-name></italic> (Ashmead), Antennal clava, ventral view, female (OSUC 202090)</p></caption><graphic xmlns:xlink="http://www.w3.org/1999/xlink" xlink:href="ZooKeys-233-031-g001.jpg" position="float" orientation="portrait" xlink:type="simple"/></fig><fig id="F2" position="float" orientation="portrait"><label>Figures 8–13.</label><caption><p><bold><sup>80</sup> 8</bold> <italic><tp:taxon-name>Paridris saurotos</tp:taxon-name></italic> sp. n., head, posterior view, female holotype (OSUC 262111) <bold>9</bold> <italic><tp:taxon-name>Paridris gorn</tp:taxon-name></italic>, head, posterior view, female (OSUC 181261) <bold>10</bold> <italic><tp:taxon-name>Paridris dnophos</tp:taxon-name></italic> sp. n., head, posteroventral view, female (OSUC 190973) <bold>11</bold> <italic><tp:taxon-name>Paridris invicta</tp:taxon-name></italic> sp. n., propodeum, dorsolateral view, male holotype (OSUC 236922) <bold>12</bold> <italic><tp:taxon-name>Paridris dnophos</tp:taxon-name></italic> sp. n., mesoscutellum, metascutellum, propodeum and T1, dorsolateral view, female (OSUC 190971) <bold>13</bold> <italic><tp:taxon-name>Paridris aenea</tp:taxon-name></italic> (Ashmead), mesoscutellum, metascutellum, propodeum and T1, dorsolateral view, female (OSUC 181306)</p></caption><graphic xmlns:xlink="http://www.w3.org/1999/xlink" xlink:href="ZooKeys-233-031-g002.jpg" position="float" orientation="portrait" xlink:type="simple"/></fig></tp:treatment-sec></tp:taxon-treatment>
