# Supplementary material for: Paridris Kieffer of the New World (Hymenoptera, Platygastroidea, Platygastridae)
Source: Zookeys. 2012 Oct 26;(233):31–90. doi: 10.3897/zookeys.233.3455 (PMC3496906; doi:10.3897/zookeys.233.3455)
Supplement: XML Treatment for Paridris gongylos [file zookeys.233.3455-treatment5.xml]

<!DOCTYPE tp:taxon-treatment
  PUBLIC "-//TaxonX//DTD Taxonomic Treatment Publishing DTD v0 20100105//EN" "tax-treatment-NSO.dtd">
<tp:taxon-treatment xmlns:tp="http://www.plazi.org/taxpub"><tp:treatment-meta><mixed-citation publication-type="journal"><person-group><name><surname>Talamas</surname><given-names>Elijah J.</given-names></name><name><surname>Masner</surname><given-names>Lubomír</given-names></name><name><surname>Johnson</surname><given-names>Norman F.</given-names></name></person-group><article-title>
                    <italic>Paridris</italic> Kieffer of the New World (Hymenoptera, Platygastroidea, Platygastridae)
                </article-title><source>Zookeys</source><day>26</day><month>10</month><year>2012</year><volume>2012</volume><issue>233</issue><fpage>31</fpage><lpage>90</lpage><pub-id pub-id-type="doi">10.3897/zookeys.233.3455</pub-id></mixed-citation></tp:treatment-meta><tp:nomenclature><tp:taxon-name>
                            <tp:taxon-name-part taxon-name-part-type="genus">Paridris</tp:taxon-name-part>
                            <tp:taxon-name-part taxon-name-part-type="species">gongylos</tp:taxon-name-part>
                        <object-id xmlns:xlink="http://www.w3.org/1999/xlink" xlink:type="simple">urn:lsid:zoobank.org:act: 4B4388FC-3D6D-469E-82A1-A4CCB6507E12</object-id>
							         	<object-id xmlns:xlink="http://www.w3.org/1999/xlink" xlink:type="simple">urn:lsid:biosci.ohio-state.edu:osuc_concepts:284313</object-id>
                        <object-id xmlns:xlink="http://www.w3.org/1999/xlink" xlink:type="simple">http://species-id.net/wiki/Paridris_gongylos</object-id>
								</tp:taxon-name><tp:taxon-authority>Talamas &amp; Masner</tp:taxon-authority><tp:taxon-status xmlns:xlink="http://www.w3.org/1999/xlink" xlink:type="simple">sp. n.</tp:taxon-status><xref ref-type="fig" rid="F8">Figures 34–37</xref><xref> Morphbank<sup>25</sup></xref></tp:nomenclature><tp:treatment-sec sec-type="Description"><title>Description.</title><p>Male body length: 1.17–1.47 mm (n=20).</p><p>Color of head: black. Distal margin of clypeus: serrate. Width of clypeus: wider than interantennal process. Lateral corner of clypeus: projecting into acute angle. Development of interantennal process ventrally: not reaching clypeus. Number of mandibular teeth: three. Length of mediofacial striae: not extending above midpoint of eye. Shape of gena in dorsal view: not receding or slightly bulging directly behind compound eye. Striae on gena: weakly indicated. Length of striae on gena: terminating below ventral margin of eye. Form of microsculpture on head: reticulate microfissures. Distribution of microsculpture on head: present throughout dorsal head. Length of OOL: greater than 2 ocellar diameters. Occipital carina above foramen magnum: present. Anterior margin of occipital carina: crenulate. Setation of postgena: dense. Ventral extent of occipital carina: absent below midpoint of foramen magnum.</p><p>Color of mesosoma: reddish brown. Dorsal half of pronotal cervical sulcus: present as line of small to minute cells. Ventral half of pronotal cervical sulcus: present as line of large cells. Transverse pronotal carina: absent. Shape of pronotal shoulder in dorsal view: narrow and striplike. Form of pronotal suprahumeral sulcus: punctate rugulose. Macrosculpture of anterior medial mesoscutum: absent. Density of punctation on anterior medial mesoscutum: sparse. Reticulate microfissures on anterior half of medial mesoscutum: present throughout. Pustulate microsculpture on anterior mesoscutum: absent. Density of punctation on posterior medial mesoscutum: absent. Notaulus: percurrent, reaching suprahumeral sulcus as a smooth furrow; abbreviate, not reaching mesoscutal suprahumeral sulcus. Orientation of notauli: converging posteriorly. Shape of notaulus at posterior apex: ovoid. Macrosculpture of mesoscutellum: absent; rugulose laterally, smooth medially. Postacetabular sulcus: crenulate. Mesopleural carina: absent. Punctures on posterodorsal mesepimeral area: absent. Sculpture of mesopleuron anteroventral to femoral depression: areolate to punctate <!--PageBreak-->rugose throughout. Sculpture of posterior mesepimeral area: rugulose. Form of metascutellum in male: transverse lamella, posterior margin convex. Paracoxal and metapleural sulci: fused. Posterior margin of metapleuron below propodeal spiracle: with blunt angle near intersection with metapleural sulcus. Setation between metapleural triangle and metapleural sulcus: absent. Sculpture between metapleural triangle and metapleural sulcus: punctate rugose. Sculpture of metapleural triangle: punctate rugose. Setation of metapleural triangle: dense. Anterior propodeal projection: absent. Setation of metasomal depression: absent. Lateral propodeal area: undifferentiated from plical area. Plical carina: absent.<!--PageBreak--></p><p>Color of metasoma: yellow anteriorly, brown posteriorly. Macrosculpture of T1: longitudinally strigose. Interstitial sculpture of T1: finely rugulose. Macrosculpture of T2 in male: longitudinally striate throughout. Microsculpture on T2: absent. Setal patch of lateral T2: present in thin line along lateral edge. Posterior margin of transverse sulcus on T2: weakly convex. Carina along posterior margin of transverse sulcus on T2 in male: absent. Microsculpture on T3: absent. Macrosculpture of T3 medially in male: absent. Macrosculpture of T3 laterally in male: absent. Microsculpture on T4: absent. Macrosculpture of T4 in male: absent. Setation of S1: present throughout, moderately dense. Form of S2 felt field: line of dense setae along longitudinal ridge. Macrosculpture of S2 medially: longitudinally striate. Macrosculpture of S3: absent.</p><p>Wing development: macropterous. Basal vein in hind wing: spectral. Setation of hind wing: reduced anad of submarginal vein. Length of postmarginalis: punctiform. RS+M in fore wing: spectral.</p></tp:treatment-sec><tp:treatment-sec sec-type="Diagnosis"><title>Diagnosis.</title><p><italic><tp:taxon-name>Paridris gongylos</tp:taxon-name></italic> is closest morphologically with <italic><tp:taxon-name>Paridris pallipes</tp:taxon-name></italic> with which it shares the presence of very fine reticulate fissures throughout the dorsal head and mesosoma. The males, from which this species is known, have a crenulate occipital rim that distinguishes them from males of <italic><tp:taxon-name>Paridris pallipes</tp:taxon-name></italic>.
                        </p></tp:treatment-sec><tp:treatment-sec sec-type="Etymology"><title>Etymology.</title><p>The Greek word gongylos, meaning “rounded”, is given to this species for the shape of its head and the curves of its metasoma. The epithet is treated as a noun in apposition.</p></tp:treatment-sec><tp:treatment-sec sec-type="Link to distribution map"><title>Link to distribution map.</title><p><bold><sup>26</sup></bold>
                        </p></tp:treatment-sec><tp:treatment-sec sec-type="Material examined"><title>Material examined.</title><p><italic>Holotype</italic>, male: <bold>UNITED STATES</bold>: TN, Blount Co., Top of the World, old growth pine, Great Smoky Mountains National Park, <named-content xmlns:xlink="http://www.w3.org/1999/xlink" content-type="dwc:verbatimCoordinates" xlink:type="simple">35°38'N, 83°55'W</named-content>, 670m, 30.VII–13.VIII.1998, Malaise trap, H. Alley, OSUC 334015 (deposited in CNCI). <italic>Paratypes</italic>: <bold>UNITED STATES</bold>: 22 males, OSUC 181281–181282, 334016, 334018, 334020–334028, 334268–334272 (CNCI); OSUC 181280, 334017, 334019, 334273 (OSUC).
                        </p><fig id="F8" position="float" orientation="portrait"><label>Figures 34–37.</label><caption><p><bold><sup>86</sup></bold> <italic><tp:taxon-name>Paridris gongylos</tp:taxon-name></italic>, sp. n. <bold>34</bold> Lateral habitus, male holotype (OSUC 334015) <bold>35</bold> Dorsal habitus, male holotype (OSUC 334015) <bold>36</bold> Head, anterior view, male (OSUC 334016) <bold>37</bold> Head, propleuron and pronotum, anterolateral view (OSUC 334016).</p></caption><graphic xmlns:xlink="http://www.w3.org/1999/xlink" xlink:href="ZooKeys-233-031-g008.jpg" position="float" orientation="portrait" xlink:type="simple"/></fig></tp:treatment-sec></tp:taxon-treatment>
