# Supplementary material for: Paridris Kieffer of the New World (Hymenoptera, Platygastroidea, Platygastridae)
Source: Zookeys. 2012 Oct 26;(233):31–90. doi: 10.3897/zookeys.233.3455 (PMC3496906; doi:10.3897/zookeys.233.3455)
Supplement: XML Treatment for Paridris gorn [file zookeys.233.3455-treatment6.xml]

<!DOCTYPE tp:taxon-treatment
  PUBLIC "-//TaxonX//DTD Taxonomic Treatment Publishing DTD v0 20100105//EN" "tax-treatment-NSO.dtd">
<tp:taxon-treatment xmlns:tp="http://www.plazi.org/taxpub"><tp:treatment-meta><mixed-citation publication-type="journal"><person-group><name><surname>Talamas</surname><given-names>Elijah J.</given-names></name><name><surname>Masner</surname><given-names>Lubomír</given-names></name><name><surname>Johnson</surname><given-names>Norman F.</given-names></name></person-group><article-title>
                    <italic>Paridris</italic> Kieffer of the New World (Hymenoptera, Platygastroidea, Platygastridae)
                </article-title><source>Zookeys</source><day>26</day><month>10</month><year>2012</year><volume>2012</volume><issue>233</issue><fpage>31</fpage><lpage>90</lpage><pub-id pub-id-type="doi">10.3897/zookeys.233.3455</pub-id></mixed-citation></tp:treatment-meta><tp:nomenclature><tp:taxon-name>
                            <tp:taxon-name-part taxon-name-part-type="genus">Paridris</tp:taxon-name-part>
                            <tp:taxon-name-part taxon-name-part-type="species">gorn</tp:taxon-name-part>
                        <object-id xmlns:xlink="http://www.w3.org/1999/xlink" xlink:type="simple">urn:lsid:zoobank.org:act: 3AFAB6DC-FF98-4CF4-A0C5-2AD9085C13D1</object-id>
								        <object-id xmlns:xlink="http://www.w3.org/1999/xlink" xlink:type="simple">urn:lsid:biosci.ohio-state.edu:osuc_concepts:299227</object-id>
                        <object-id xmlns:xlink="http://www.w3.org/1999/xlink" xlink:type="simple">http://species-id.net/wiki/Paridris_gorn</object-id>
								</tp:taxon-name><tp:taxon-authority>Talamas &amp; Masner</tp:taxon-authority><tp:taxon-status xmlns:xlink="http://www.w3.org/1999/xlink" xlink:type="simple">sp. n.</tp:taxon-status><xref ref-type="fig" rid="F2">Figures 9</xref><xref ref-type="fig" rid="F9">38–41</xref><xref ref-type="fig" rid="F19">79</xref><xref> Morphbank<sup>27</sup></xref></tp:nomenclature><tp:treatment-sec sec-type="Description"><title>Description.</title><p>Female body length: 1.74–2.00 mm (n=20). Male body length: 1.75 mm (n=1).</p><p>Number of basiconic sensilla on A8: 1.</p><p>Color of head: brown; black. Distal margin of clypeus: serrate. Width of clypeus: wider than interantennal process. Lateral corner of clypeus: projecting into acute angle. Development of interantennal process ventrally: not reaching clypeus. Number of mandibular teeth: three. Length of mediofacial striae: not extending above midpoint of eye; extending to dorsal frons. Shape of gena in dorsal view: moderately receding be<!--PageBreak-->hind compound eye. Striae on gena: pronounced. Length of striae on gena: extending above ventral margin of eye. Distribution of microsculpture on head: absent. Length of OOL: less than 2 ocellar diameters. Occipital carina above foramen magnum: present. Anterior margin of occipital carina: comprised of medium to large sized cells. Setation of postgena: sparse. Ventral extent of occipital carina: extending to base of mandible.</p><p>Color of mesosoma: brown; black. Dorsal half of pronotal cervical sulcus: present as smooth furrow. Ventral half of pronotal cervical sulcus: present as line of small to minute cells; present as line of large cells. Transverse pronotal carina: present in post<!--PageBreak-->erior half of pronotum. Shape of pronotal shoulder in dorsal view: narrow and striplike. Form of pronotal suprahumeral sulcus: areolate. Macrosculpture of anterior medial mesoscutum: absent; irregularly rugulose. Density of punctation on anterior medial mesoscutum: dense along mesoscutal suprahumeral sulcus, otherwise sparse. Reticulate microfissures on anterior half of medial mesoscutum: absent. Pustulate microsculpture on anterior mesoscutum: present. Density of punctation on posterior medial mesoscutum: moderately dense. Notaulus: percurrent, reaching suprahumeral sulcus as a smooth furrow; percurrent, reaching suprahumeral sulcus as a line of punctures. Orientation of notauli: converging posteriorly. Shape of notaulus at posterior apex: ovoid. Macrosculpture of mesoscutellum: punctate rugose along margins, smooth medially. Postacetabular sulcus: crenulate. Mesopleural carina: absent; present only anterodorsally. Punctures on posterodorsal mesepimeral area: large. Sculpture of mesopleuron anteroventral to femoral depression: areolate to punctate rugose throughout. Sculpture of posterior mesepimeral area: smooth. Form of metascutellum in female: bispinose. Form of metascutellum in male: bispinose. Paracoxal and metapleural sulci: separate. Setation between metapleural triangle and metapleural sulcus: absent. Sculpture between metapleural triangle and metapleural sulcus: punctate rugose. Sculpture of metapleural triangle: punctate rugose. Setation of metapleural triangle: moderately dense. Anterior propodeal projection: absent. Setation of metasomal depression: absent. Lateral propodeal area: indicated by sparser degree of setation. Plical carina: indistinguishable from propodeal sculpture except at posterior apex; present. Shape of lateral propodeal area: continuous with prespiracular propodeal area. Sculpture of lateral propodeal area: punctate rugulose.</p><p>Color of metasoma: brown; black. Macrosculpture of T1: longitudinally striate. Interstitial sculpture of T1: finely rugulose. Adornment of horn on T1 in female: absent. Macrosculpture of T2 in female: longitudinally striate throughout. Macrosculpture of T2 in male: longitudinally striate throughout. Microsculpture on T2: absent. Setal patch of lateral T2: present throughout lateral surface of tergite. Posterior margin of transverse sulcus on T2: straight. Carina along posterior margin of transverse sulcus on T2 in male: present. Carina along posterior margin of transverse sulcus on T2 in female: present. Microsculpture on T3: present. Macrosculpture of T3 medially in female: weakly longitudinally strigose; absent. Macrosculpture of T3 laterally in female: longitudinally strigose. Macrosculpture of T3 medially in male: absent; weakly longitudinally striate. Macrosculpture of T3 laterally in male: longitudinally striate. Microsculpture on T4: absent. Macrosculpture of T4 medially in female: absent. Macrosculpture of T4 laterally in female: absent. Macrosculpture of T4 in male: absent. Macrosculpture of T5 in female: absent. Constriction of apical T6 in female: present. Punctation of T6 in female: densely and finely punctate throughout. Setation of S1: absent. Form of S2 felt field: longitudinal row or patch of setigerous punctures. Macrosculpture of S2 medially: longitudinally striate. Macrosculpture of S3: absent.</p><p>Wing development: macropterous. Basal vein in hind wing: spectral. Setation of hind wing: reduced anad of submarginal vein. Length of postmarginalis: approximately equal to length of stigmalis. RS+M in fore wing: nebulous.</p></tp:treatment-sec><tp:treatment-sec sec-type="Diagnosis"><title>Diagnosis.</title><p><italic><tp:taxon-name>Paridris gorn</tp:taxon-name></italic> is most similar <italic>to P. soucouyant</italic>, particularly in the bispinose shape of the metascutellum and punctate-rugose sculpture of the head. These two species may be separated by the sculpture of T4–T5: punctate-rugose in <italic><tp:taxon-name>Paridris soucouyant</tp:taxon-name></italic>, smooth in <italic><tp:taxon-name>Paridris gorn</tp:taxon-name></italic>. Additionally, females of <italic><tp:taxon-name>Paridris gorn</tp:taxon-name></italic> have a horn on T1 that is either smooth or has shallow punctures along its longitudinal midline. In <italic><tp:taxon-name>Paridris soucouyant</tp:taxon-name></italic> a carina is present along the dorsal crest of the horn.
                        </p></tp:treatment-sec><tp:treatment-sec sec-type="Etymology"><title>Etymology.</title><p>This species is named after a reptilian alien race from the original Star Trek television series for the similar appearance of their compound eyes. The epithet is treated as a noun in apposition.</p></tp:treatment-sec><tp:treatment-sec sec-type="Link to distribution map"><title>Link to distribution map.</title><p><bold><sup>28</sup></bold>
                        </p></tp:treatment-sec><tp:treatment-sec sec-type="Material examined"><title>Material examined.</title><p><italic>Holotype</italic>, female: <bold>UNITED STATES</bold>: OH, Franklin Co., vegetation / along railroad tracks, Columbus, <named-content xmlns:xlink="http://www.w3.org/1999/xlink" content-type="dwc:verbatimCoordinates" xlink:type="simple">39°59'21"N, 82°59'41"W</named-content>, 11.VI–13.VI.2011, yellow pan trap, E. Talamas, OSUC 405092 (deposited in OSUC). <italic>Paratypes</italic>: <bold>UNITED STATES</bold>: 45 females, 2 males, OSUC 181260–181267, 334048–334070, 396553–396554 (CNCI); OSUC 256459, 405080–405091, 405109 (OSUC).
                        </p><fig id="F9" position="float" orientation="portrait"><label>Figures 38–41.</label><caption><p><bold><sup>87</sup></bold> <italic><tp:taxon-name>Paridris gorn</tp:taxon-name></italic>, sp. n. <bold>38</bold> Lateral habitus, female holotype (OSUC 405092) <bold>39</bold> Dorsal habitus, female (OSUC 334055) <bold>40</bold> Head, anterior view, female (OSUC 334054) <bold>41</bold> Mesoscutellum, metascutellum, propodeum, T1, T2, dorsolateral view, female (OSUC 405089).</p></caption><graphic xmlns:xlink="http://www.w3.org/1999/xlink" xlink:href="ZooKeys-233-031-g009.jpg" position="float" orientation="portrait" xlink:type="simple"/></fig></tp:treatment-sec><tp:treatment-sec><!--Section generated to contain objects referenced in tp:taxon-treatment.--><fig id="F2" position="float" orientation="portrait"><label>Figures 8–13.</label><caption><p><bold><sup>80</sup> 8</bold> <italic><tp:taxon-name>Paridris saurotos</tp:taxon-name></italic> sp. n., head, posterior view, female holotype (OSUC 262111) <bold>9</bold> <italic><tp:taxon-name>Paridris gorn</tp:taxon-name></italic>, head, posterior view, female (OSUC 181261) <bold>10</bold> <italic><tp:taxon-name>Paridris dnophos</tp:taxon-name></italic> sp. n., head, posteroventral view, female (OSUC 190973) <bold>11</bold> <italic><tp:taxon-name>Paridris invicta</tp:taxon-name></italic> sp. n., propodeum, dorsolateral view, male holotype (OSUC 236922) <bold>12</bold> <italic><tp:taxon-name>Paridris dnophos</tp:taxon-name></italic> sp. n., mesoscutellum, metascutellum, propodeum and T1, dorsolateral view, female (OSUC 190971) <bold>13</bold> <italic><tp:taxon-name>Paridris aenea</tp:taxon-name></italic> (Ashmead), mesoscutellum, metascutellum, propodeum and T1, dorsolateral view, female (OSUC 181306)</p></caption><graphic xmlns:xlink="http://www.w3.org/1999/xlink" xlink:href="ZooKeys-233-031-g002.jpg" position="float" orientation="portrait" xlink:type="simple"/></fig><fig id="F19" position="float" orientation="portrait"><label>Figures 79–84.</label><caption><p><bold><sup>97</sup> 79</bold> <italic><tp:taxon-name>Paridris gorn</tp:taxon-name></italic> sp. n.,T4–T6, dorsal view, female (OSUC 334054) <bold>80</bold> <italic><tp:taxon-name>Paridris psydrax</tp:taxon-name></italic> sp. n., T4–T6, dorsal view, female holotype (OSUC 181374) <bold>81</bold> <italic><tp:taxon-name>Paridris saurotos</tp:taxon-name></italic> sp. n., T5–T6, dorsal view, female holotype (OSUC 262111) <bold>82</bold> <italic><tp:taxon-name>Paridris convexa</tp:taxon-name></italic> sp. n., T4–T6, dorsal view, female holotype (OSUC 181392) <bold>83</bold> <italic><tp:taxon-name>Paridris pallipes</tp:taxon-name></italic> (Ashmead), T4–T6, dorsal view, female (OSUC 256785) <bold>84</bold> <italic><tp:taxon-name>Paridris nayakorum</tp:taxon-name></italic> sp. n., T4–T6, dorsal view, female (OSUC 262118)</p></caption><graphic xmlns:xlink="http://www.w3.org/1999/xlink" xlink:href="ZooKeys-233-031-g019.jpg" position="float" orientation="portrait" xlink:type="simple"/></fig></tp:treatment-sec></tp:taxon-treatment>
