# Supplementary material for: Paridris Kieffer of the New World (Hymenoptera, Platygastroidea, Platygastridae)
Source: Zookeys. 2012 Oct 26;(233):31–90. doi: 10.3897/zookeys.233.3455 (PMC3496906; doi:10.3897/zookeys.233.3455)
Supplement: XML Treatment for Paridris invicta [file zookeys.233.3455-treatment7.xml]

<!DOCTYPE tp:taxon-treatment
  PUBLIC "-//TaxonX//DTD Taxonomic Treatment Publishing DTD v0 20100105//EN" "tax-treatment-NSO.dtd">
<tp:taxon-treatment xmlns:tp="http://www.plazi.org/taxpub"><tp:treatment-meta><mixed-citation publication-type="journal"><person-group><name><surname>Talamas</surname><given-names>Elijah J.</given-names></name><name><surname>Masner</surname><given-names>Lubomír</given-names></name><name><surname>Johnson</surname><given-names>Norman F.</given-names></name></person-group><article-title>
                    <italic>Paridris</italic> Kieffer of the New World (Hymenoptera, Platygastroidea, Platygastridae)
                </article-title><source>Zookeys</source><day>26</day><month>10</month><year>2012</year><volume>2012</volume><issue>233</issue><fpage>31</fpage><lpage>90</lpage><pub-id pub-id-type="doi">10.3897/zookeys.233.3455</pub-id></mixed-citation></tp:treatment-meta><tp:nomenclature><tp:taxon-name>
                            <tp:taxon-name-part taxon-name-part-type="genus">Paridris</tp:taxon-name-part>
                            <tp:taxon-name-part taxon-name-part-type="species">invicta</tp:taxon-name-part>
                        <object-id xmlns:xlink="http://www.w3.org/1999/xlink" xlink:type="simple">urn:lsid:zoobank.org:act: 107F45BB-5157-4A45-BFC9-A270F01C2089</object-id>
							        	<object-id xmlns:xlink="http://www.w3.org/1999/xlink" xlink:type="simple">urn:lsid:biosci.ohio-state.edu:osuc_concepts:298864</object-id>
                        <object-id xmlns:xlink="http://www.w3.org/1999/xlink" xlink:type="simple">http://species-id.net/wiki/Paridris_invicta</object-id>
								</tp:taxon-name><tp:taxon-authority>Talamas &amp; Masner</tp:taxon-authority><tp:taxon-status xmlns:xlink="http://www.w3.org/1999/xlink" xlink:type="simple">sp. n.</tp:taxon-status><xref ref-type="fig" rid="F2">Figures 11</xref><xref ref-type="fig" rid="F10">42–45</xref><xref> Morphbank<sup>29</sup></xref></tp:nomenclature><tp:treatment-sec sec-type="Description"><title>Description.</title><p>Male body length: 2.39 mm (n=1).</p><p>Color of head: black. Distal margin of clypeus: smooth. Width of clypeus: wider than interantennal process. Lateral corner of clypeus: projecting into acute angle. Development of interantennal process ventrally: not reaching clypeus. Number of mandibular teeth: three. Length of mediofacial striae: not extending above midpoint of eye. Shape of gena in dorsal view: moderately receding behind compound eye. Striae on gena: pronounced. Length of striae on gena: extending above ventral margin of eye. Distribution of microsculpture on head: absent. Length of OOL: less than 2 ocellar diameters. Occipital carina above foramen magnum: present. Anterior margin of occipital carina: crenulate. Setation of postgena: sparse. Ventral extent of occipital carina: extending to base of mandible.</p><p>Color of mesosoma: mesoscutellum brown, otherwise golden orange. Dorsal half of pronotal cervical sulcus: present as smooth furrow. Ventral half of pronotal cervical sulcus: present as line of small to minute cells. Transverse pronotal carina: present in posterior half of pronotum. Shape of pronotal shoulder in dorsal view: narrow and striplike. Form of pronotal suprahumeral sulcus: areolate. Macrosculpture of anterior medial mesoscutum: absent. Density of punctation on anterior medial mesoscutum: dense along mesoscutal suprahumeral sulcus, otherwise sparse. Reticulate microfissures on anterior half of medial mesoscutum: absent. Pustulate microsculpture on anterior mesoscutum: absent. Density of punctation on posterior medial mesoscutum: sparse. Notaulus: percurrent, reaching suprahumeral sulcus as a smooth furrow. Orientation of notauli: converging<!--PageBreak--> posteriorly. Shape of notaulus at posterior apex: ovoid. Macrosculpture of mesoscutellum: punctate rugose along margins, smooth medially. Postacetabular sulcus: crenulate. Mesopleural carina: absent. Punctures on posterodorsal mesepimeral area: absent. Sculpture of mesopleuron anteroventral to femoral depression: moderately punctate. Sculpture of posterior mesepimeral area: rugulose. Form of metascutellum in male: transverse lamella, posterior margin convex. Paracoxal and metapleural sulci: separate. Posterior margin of metapleuron below propodeal spiracle: with blunt angle near intersection with metapleural sulcus. Setation between metapleural triangle and metapleural sulcus: absent. Sculpture between metapleural triangle and metapleural sulcus: smooth. Sculpture <!--PageBreak-->of metapleural triangle: punctate rugose. Setation of metapleural triangle: moderately dense. Anterior propodeal projection: absent. Setation of metasomal depression: absent. Lateral propodeal area: raised above plical area and indicated by sparser setation. Plical carina: present. Shape of lateral propodeal area: separated from prespiracular propodeal area. Sculpture of lateral propodeal area: weakly to moderately rugose.</p><p>Color of metasoma: banded in pale and dark brown. Macrosculpture of T1: longitudinally strigose. Interstitial sculpture of T1: finely rugulose. Macrosculpture of T2 in male: longitudinally striate anteriorly, smooth posteriorly. Microsculpture on T2: absent. Setal patch of lateral T2: present throughout lateral surface of tergite. Posterior margin of transverse sulcus on T2: weakly convex. Carina along posterior margin of transverse sulcus on T2 in male: absent. Microsculpture on T3: absent. Macrosculpture of T3 medially in male: absent. Macrosculpture of T3 laterally in male: absent. Microsculpture on T4: absent. Macrosculpture of T4 in male: absent. Setation of S1: present as medial tuft. Form of S2 felt field: longitudinal row or patch of setigerous punctures. Macrosculpture of S2 medially: longitudinally striate. Macrosculpture of S3: absent.</p><p>Wing development: macropterous. Basal vein in hind wing: spectral. Setation of hind wing: reduced anad of submarginal vein. Length of postmarginalis: punctiform. RS+M in fore wing: spectral.</p></tp:treatment-sec><tp:treatment-sec sec-type="Diagnosis"><title>Diagnosis.</title><p>The form of the lateral propodeal area in <italic><tp:taxon-name>Paridris invicta</tp:taxon-name></italic> is unique among the New World species of <italic><tp:taxon-name>Paridris</tp:taxon-name></italic>. In members of the <italic><tp:taxon-name>Paridris pallipes</tp:taxon-name></italic> species group the plica is absent and thus there is no distinction between the plical area and lateral propodeal area. In other New World species the plica is well developed and the lateral propodeal area is contiguous with the prespiracular propodeal area. In <italic><tp:taxon-name>Paridris invicta</tp:taxon-name></italic>, the plica is distinct, and separates the plical area from the lateral propodeal area, and the lateral propodeal area is not contiguous with the prespiracular propodeal area; by this character alone it may be separated. In addition, the enlarged femora and dense, elongate setation of the head and mesosoma serve well to identify this species.
                        </p></tp:treatment-sec><tp:treatment-sec sec-type="Etymology"><title>Etymology.</title><p>The Latin adjectival epithet “invicta” means “unconquered” or “strong”. It is given to this species for the large size of its legs and its powerful appearance.</p></tp:treatment-sec><tp:treatment-sec sec-type="Link to distribution map"><title>Link to distribution map.</title><p><bold><sup>30</sup></bold>
                        </p></tp:treatment-sec><tp:treatment-sec sec-type="Material examined"><title>Material examined.</title><p><italic>Holotype</italic>, male: <bold>BRAZIL</bold>: SP, Trilha da Anta, Base Barra Grande, MT B2, Intervales State Park, 13.XII–16.XII.2000, Malaise trap, M. T. Tavares et al., OSUC 236922 (deposited in MZSP).
                        </p><fig id="F10" position="float" orientation="portrait"><label>Figures 42–45.</label><caption><p><bold><sup>88</sup></bold> <italic><tp:taxon-name>Paridris invicta</tp:taxon-name></italic>, sp. n. <bold>42</bold> Lateral habitus, male holotype (OSUC 236922) <bold>43</bold> Dorsal habitus, male holotype (OSUC 236922) <bold>44</bold> Head, anterior view, male holotype (OSUC 236922) <bold>45</bold> Wings, dorsal view, male holotype (OSUC 236922)</p></caption><graphic xmlns:xlink="http://www.w3.org/1999/xlink" xlink:href="ZooKeys-233-031-g010.jpg" position="float" orientation="portrait" xlink:type="simple"/></fig></tp:treatment-sec><tp:treatment-sec><!--Section generated to contain objects referenced in tp:taxon-treatment.--><fig id="F2" position="float" orientation="portrait"><label>Figures 8–13.</label><caption><p><bold><sup>80</sup> 8</bold> <italic><tp:taxon-name>Paridris saurotos</tp:taxon-name></italic> sp. n., head, posterior view, female holotype (OSUC 262111) <bold>9</bold> <italic><tp:taxon-name>Paridris gorn</tp:taxon-name></italic>, head, posterior view, female (OSUC 181261) <bold>10</bold> <italic><tp:taxon-name>Paridris dnophos</tp:taxon-name></italic> sp. n., head, posteroventral view, female (OSUC 190973) <bold>11</bold> <italic><tp:taxon-name>Paridris invicta</tp:taxon-name></italic> sp. n., propodeum, dorsolateral view, male holotype (OSUC 236922) <bold>12</bold> <italic><tp:taxon-name>Paridris dnophos</tp:taxon-name></italic> sp. n., mesoscutellum, metascutellum, propodeum and T1, dorsolateral view, female (OSUC 190971) <bold>13</bold> <italic><tp:taxon-name>Paridris aenea</tp:taxon-name></italic> (Ashmead), mesoscutellum, metascutellum, propodeum and T1, dorsolateral view, female (OSUC 181306)</p></caption><graphic xmlns:xlink="http://www.w3.org/1999/xlink" xlink:href="ZooKeys-233-031-g002.jpg" position="float" orientation="portrait" xlink:type="simple"/></fig></tp:treatment-sec></tp:taxon-treatment>
