# Supplementary material for: Paridris Kieffer of the New World (Hymenoptera, Platygastroidea, Platygastridae)
Source: Zookeys. 2012 Oct 26;(233):31–90. doi: 10.3897/zookeys.233.3455 (PMC3496906; doi:10.3897/zookeys.233.3455)
Supplement: XML Treatment for Paridris isabelicae [file zookeys.233.3455-treatment8.xml]

<!DOCTYPE tp:taxon-treatment
  PUBLIC "-//TaxonX//DTD Taxonomic Treatment Publishing DTD v0 20100105//EN" "tax-treatment-NSO.dtd">
<tp:taxon-treatment xmlns:tp="http://www.plazi.org/taxpub"><tp:treatment-meta><mixed-citation publication-type="journal"><person-group><name><surname>Talamas</surname><given-names>Elijah J.</given-names></name><name><surname>Masner</surname><given-names>Lubomír</given-names></name><name><surname>Johnson</surname><given-names>Norman F.</given-names></name></person-group><article-title>
                    <italic>Paridris</italic> Kieffer of the New World (Hymenoptera, Platygastroidea, Platygastridae)
                </article-title><source>Zookeys</source><day>26</day><month>10</month><year>2012</year><volume>2012</volume><issue>233</issue><fpage>31</fpage><lpage>90</lpage><pub-id pub-id-type="doi">10.3897/zookeys.233.3455</pub-id></mixed-citation></tp:treatment-meta><tp:nomenclature><tp:taxon-name>
                            <tp:taxon-name-part taxon-name-part-type="genus">Paridris</tp:taxon-name-part>
                            <tp:taxon-name-part taxon-name-part-type="species">isabelicae</tp:taxon-name-part>
                        <object-id xmlns:xlink="http://www.w3.org/1999/xlink" xlink:type="simple">urn:lsid:zoobank.org:act: 35C0E36A-79D9-4882-8B96-FDBD1E36E022</object-id>
						        		<object-id xmlns:xlink="http://www.w3.org/1999/xlink" xlink:type="simple">urn:lsid:biosci.ohio-state.edu:osuc_concepts:238223</object-id>
                        <object-id xmlns:xlink="http://www.w3.org/1999/xlink" xlink:type="simple">http://species-id.net/wiki/Paridris_isabelicae</object-id>
								</tp:taxon-name><tp:taxon-authority>Talamas &amp; Masner</tp:taxon-authority><tp:taxon-status xmlns:xlink="http://www.w3.org/1999/xlink" xlink:type="simple">sp. n.</tp:taxon-status><xref ref-type="fig" rid="F11">Figures 46–49</xref><xref> Morphbank<sup>31</sup></xref></tp:nomenclature><tp:treatment-sec sec-type="Description"><title>Description.</title><p>Female body length: 1.43–1.99 mm (n=10). Male body length: 1.48–1.96 mm (n=18).<!--PageBreak--></p><p>Number of basiconic sensilla on A8: 1.</p><p>Color of head: yellow; black; reddish brown. Distal margin of clypeus: smooth. Width of clypeus: wider than interantennal process. Lateral corner of clypeus: projecting into acute angle. Development of interantennal process ventrally: not reaching clypeus. Number of mandibular teeth: three. Length of mediofacial striae: not extending above midpoint of eye. Shape of gena in dorsal view: moderately receding behind compound eye. Striae on gena: weakly indicated. Length of striae on gena: terminating below ventral margin of eye. Form of microsculpture on head: reticulate microfissures. Distribution of microsculpture on head: present only on temples, between median and <!--PageBreak-->lateral ocellus, and posterior to lateral ocellus. Length of OOL: greater than 2 ocellar diameters. Occipital carina above foramen magnum: present. Anterior margin of occipital carina: simple. Setation of postgena: dense. Ventral extent of occipital carina: absent below midpoint of foramen magnum.</p><p>Color of mesosoma: yellow; reddish brown. Dorsal half of pronotal cervical sulcus: present as line of small to minute cells; present as line of large cells. Ventral half of pronotal cervical sulcus: present as line of large cells. Transverse pronotal carina: absent. Shape of pronotal shoulder in dorsal view: without dorsal surface. Form of pronotal suprahumeral sulcus: line of uniform punctures. Macrosculpture of anterior medial mesoscutum: absent. Density of punctation on anterior medial mesoscutum: sparse. Reticulate microfissures on anterior half of medial mesoscutum: absent. Pustulate microsculpture on anterior mesoscutum: absent. Density of punctation on posterior medial mesoscutum: sparse. Notaulus: percurrent, reaching suprahumeral sulcus as a smooth furrow. Orientation of notauli: parallel. Shape of notaulus at posterior apex: parallel-sided. Macrosculpture of mesoscutellum: absent. Postacetabular sulcus: crenulate. Mesopleural carina: present, complete. Punctures on posterodorsal mesepimeral area: absent. Sculpture of mesopleuron anteroventral to femoral depression: densely punctate; moderately punctate. Sculpture of posterior mesepimeral area: smooth. Form of metascutellum in female: transverse lamella, pointed medially. Form of metascutellum in male: transverse lamella, pointed medially; transverse lamella, posterior margin convex. Paracoxal and metapleural sulci: fused. Setation between metapleural triangle and metapleural sulcus: absent. Sculpture between metapleural triangle and metapleural sulcus: faintly rugulose. Sculpture of metapleural triangle: punctate rugose. Setation of metapleural triangle: sparse. Anterior propodeal projection: absent. Setation of metasomal depression: present. Lateral propodeal area: undifferentiated from plical area. Plical carina: absent.</p><p>Color of metasoma: yellow; reddish brown; yellowish brown. Macrosculpture of T1: longitudinally striate. Interstitial sculpture of T1: smooth. Adornment of horn on T1 in female: absent. Macrosculpture of T2 in female: longitudinally striate throughout. Macrosculpture of T2 in male: weakly longitudinally striate throughout. Microsculpture on T2: absent. Setal patch of lateral T2: present in thin line along lateral edge. Posterior margin of transverse sulcus on T2: distinctly convex. Carina along posterior margin of transverse sulcus on T2 in male: absent. Carina along posterior margin of transverse sulcus on T2 in female: absent. Microsculpture on T3: absent. Macrosculpture of T3 medially in female: longitudinally striate; absent. Macrosculpture of T3 laterally in female: longitudinally striate. Macrosculpture of T3 medially in male: weakly longitudinally striate. Macrosculpture of T3 laterally in male: weakly longitudinally striate. Microsculpture on T4: absent. Macrosculpture of T4 medially in female: absent. Macrosculpture of T4 laterally in female: absent. Macrosculpture of T4 in male: absent. Macrosculpture of T5 in female: absent. Constriction of apical T6 in female: present. Punctation of T6 in female: densely and finely punctate throughout. Setation of S1: densely present throughout. Form of S2 felt field: line of dense setae along longitudinal ridge. Macrosculpture of S2 medially: longitudinally striate. Macrosculpture of S3: absent.<!--PageBreak--></p><p>Wing development: macropterous; brachypterous. Basal vein in hind wing: spectral. Setation of hind wing: reduced anad of submarginal vein. Length of postmarginalis: punctiform. RS+M in fore wing: nebulous.</p></tp:treatment-sec><tp:treatment-sec sec-type="Diagnosis"><title>Diagnosis.</title><p><italic><tp:taxon-name>Paridris isabelicae</tp:taxon-name></italic> is similar to <italic><tp:taxon-name>Paridris convexa</tp:taxon-name></italic> and <italic><tp:taxon-name>Paridris saurotos</tp:taxon-name></italic>. Females of <italic><tp:taxon-name>Paridris saurotos</tp:taxon-name></italic> have a posteriorly projecting spine on the horn of T1, and those of <italic><tp:taxon-name>Paridris convexa</tp:taxon-name></italic> have a small transverse carina at the base of the horn. The horn of T1 is smooth in <italic><tp:taxon-name>Paridris isabelicae</tp:taxon-name></italic>. Males of <italic><tp:taxon-name>Paridris isabelicae</tp:taxon-name></italic> may be separated from the males of both other species by the presence of longitudinal striation on S2 medially.
                        </p></tp:treatment-sec><tp:treatment-sec sec-type="Etymology"><title>Etymology.</title><p>This species is named for Cafetal La Isabelica, a coffee plantation where the holotype was collected. The epithet is treated as a noun in the genitive case.</p></tp:treatment-sec><tp:treatment-sec sec-type="Link to distribution map"><title>Link to distribution map.</title><p><bold><sup>32</sup></bold>
                        </p></tp:treatment-sec><tp:treatment-sec sec-type="Material examined"><title>Material examined.</title><p><italic>Holotype</italic>, female: <bold>CUBA</bold>: Santiago de Cuba Prov., La Isabelica, elfin forest, Gran Piedra Mountain, 1100m, 14.XII.1995, S. B. Peck, OSUC 334036 (deposited in CNCI). <italic>Paratypes</italic>: (23 females, 21 males) <bold>CUBA</bold>: 22 females, 16 males, OSUC 181295–181297, 334029, 334031–334032, 334034–334035, 334037, 334039, 334041–334047, 405059–405075 (CNCI); OSUC 334030, 334033, 334038, 334040 (OSUC). <bold>DOMINICAN REPUBLIC</bold>: 1 female, 5 males, OSUC 181344, 181384, 396496–396497, 396499 (CNCI); OSUC 396498 (OSUC).
                        </p><fig id="F11" position="float" orientation="portrait"><label>Figures 46–49.</label><caption><p><bold><sup>89</sup></bold> <italic><tp:taxon-name>Paridris isabelicae</tp:taxon-name></italic>, sp. n. <bold>46</bold> Lateral habitus, female holotype (OSUC 334036) <bold>47</bold> Dorsal habitus, female (OSUC 334034) <bold>48</bold> Head, anterior view, female holotype (OSUC 334036) <bold>49</bold> S2, ventral view, male (OSUC 334044)</p></caption><graphic xmlns:xlink="http://www.w3.org/1999/xlink" xlink:href="ZooKeys-233-031-g011.jpg" position="float" orientation="portrait" xlink:type="simple"/></fig></tp:treatment-sec></tp:taxon-treatment>
