# Supplementary material for: Paridris Kieffer of the New World (Hymenoptera, Platygastroidea, Platygastridae)
Source: Zookeys. 2012 Oct 26;(233):31–90. doi: 10.3897/zookeys.233.3455 (PMC3496906; doi:10.3897/zookeys.233.3455)
Supplement: XML Treatment for Paridris minor [file zookeys.233.3455-treatment10.xml]

<!DOCTYPE tp:taxon-treatment
  PUBLIC "-//TaxonX//DTD Taxonomic Treatment Publishing DTD v0 20100105//EN" "tax-treatment-NSO.dtd">
<tp:taxon-treatment xmlns:tp="http://www.plazi.org/taxpub"><tp:treatment-meta><mixed-citation publication-type="journal"><person-group><name><surname>Talamas</surname><given-names>Elijah J.</given-names></name><name><surname>Masner</surname><given-names>Lubomír</given-names></name><name><surname>Johnson</surname><given-names>Norman F.</given-names></name></person-group><article-title>
                    <italic>Paridris</italic> Kieffer of the New World (Hymenoptera, Platygastroidea, Platygastridae)
                </article-title><source>Zookeys</source><day>26</day><month>10</month><year>2012</year><volume>2012</volume><issue>233</issue><fpage>31</fpage><lpage>90</lpage><pub-id pub-id-type="doi">10.3897/zookeys.233.3455</pub-id></mixed-citation></tp:treatment-meta><tp:nomenclature><tp:taxon-name>
                            <tp:taxon-name-part taxon-name-part-type="genus">Paridris</tp:taxon-name-part>
                            <tp:taxon-name-part taxon-name-part-type="species">minor</tp:taxon-name-part>
                        <object-id xmlns:xlink="http://www.w3.org/1999/xlink" xlink:type="simple">urn:lsid:zoobank.org:act: B6871632-ABE8-4476-94E2-0BFFACB1D30C</object-id>
								        <object-id xmlns:xlink="http://www.w3.org/1999/xlink" xlink:type="simple">urn:lsid:biosci.ohio-state.edu:osuc_concepts:238224</object-id>
                        <object-id xmlns:xlink="http://www.w3.org/1999/xlink" xlink:type="simple">http://species-id.net/wiki/Paridris_minor</object-id>
								</tp:taxon-name><tp:taxon-authority>Talamas</tp:taxon-authority><tp:taxon-status xmlns:xlink="http://www.w3.org/1999/xlink" xlink:type="simple">sp. n.</tp:taxon-status><xref ref-type="fig" rid="F13">Figures 54–58</xref><xref> Morphbank<sup>35</sup></xref></tp:nomenclature><tp:treatment-sec sec-type="Description"><title>Description.</title><p>Female body length: 1.11 mm (n=1). Male body length: 1.10 mm (n=1).</p><p>Number of basiconic sensilla on A8: 1.</p><p>Color of head: yellow; reddish brown. Distal margin of clypeus: smooth. Width of clypeus: wider than interantennal process. Lateral corner of clypeus: projecting into acute angle. Development of interantennal process ventrally: not reaching clypeus. Number of mandibular teeth: two. Length of mediofacial striae: not extending above midpoint of eye. Shape of gena in dorsal view: not receding or slightly bulging directly behind compound eye. Striae on gena: weakly indicated. Length of striae on gena: terminating below ventral margin of eye. Form of microsculpture on head: reticulate microfissures. Distribution of microsculpture on head: present throughout dorsal head. Length of OOL: greater than 2 ocellar diameters. Occipital carina above foramen magnum: present. Anterior margin of occipital carina: simple. Setation of postgena: dense. Ventral extent of occipital carina: absent below midpoint of foramen magnum.</p><p>Color of mesosoma: yellow. Dorsal half of pronotal cervical sulcus: present as line of small to minute cells. Ventral half of pronotal cervical sulcus: present as line of small to minute cells. Transverse pronotal carina: present in posterior half of pronotum; present in posterodorsal corner of pronotum. Shape of pronotal shoulder in dorsal view: narrow and striplike. Form of pronotal suprahumeral sulcus: broadly punctate. Macrosculpture of anterior medial mesoscutum: absent. Density of punctation on anterior medial mesoscutum: sparse. Reticulate microfissures on anterior half of medial mesoscutum: present throughout. Density of punctation on posterior medial mesoscutum: absent. Notaulus: percurrent, reaching suprahumeral sulcus as a smooth furrow. Orientation of notauli: converging posteriorly. Shape of notaulus at posterior apex: ovoid. Macrosculpture of mesoscutellum: absent. Postacetabular sulcus: crenulate. Mesopleural carina: absent. Punctures on posterodorsal mesepimeral area: absent. Sculpture of mesopleuron anteroventral to femoral depression: densely punctate. Sculpture of posterior mesepimeral area: smooth. Form of metascutellum in female: transverse lamella, pointed medially. Form of metascutellum in male: transverse lamella, pointed medially. Setation between metapleural triangle and metapleural sulcus: present throughout.<!--PageBreak--> Sculpture between metapleural triangle and metapleural sulcus: punctate. Sculpture of metapleural triangle: punctate rugose. Setation of metapleural triangle: sparse. Anterior propodeal projection: absent. Setation of metasomal depression: absent. Lateral propodeal area: undifferentiated from plical area. Plical carina: absent.</p><p>Color of metasoma: yellow anteriorly, brown posteriorly. Macrosculpture of T1: longitudinally striate. Adornment of horn on T1 in female: transverse ridge at base of horn. Macrosculpture of T2 in female: longitudinally striate throughout. Macrosculpture of T2 in male: longitudinally striate throughout. Microsculpture on T2: <!--PageBreak-->absent. Setal patch of lateral T2: present throughout lateral surface of tergite. Posterior margin of transverse sulcus on T2: distinctly convex. Carina along posterior margin of transverse sulcus on T2 in male: absent. Carina along posterior margin of transverse sulcus on T2 in female: absent. Microsculpture on T3: absent. Macrosculpture of T3 medially in female: absent. Macrosculpture of T3 laterally in female: absent. Macrosculpture of T3 medially in male: absent. Macrosculpture of T3 laterally in male: absent. Microsculpture on T4: absent. Macrosculpture of T4 medially in female: absent. Macrosculpture of T4 laterally in female: absent. Macrosculpture of T4 in male: absent. Macrosculpture of T5 in female: absent. Constriction of apical T6 in female: absent. Setation of S1: densely present throughout. Form of S2 felt field: line of dense setae along longitudinal ridge.</p><p>Wing development: macropterous. Basal vein in hind wing: spectral. Setation of hind wing: uniform throughout. RS+M in fore wing: nebulous.</p></tp:treatment-sec><tp:treatment-sec sec-type="Diagnosis"><title>Diagnosis.</title><p><italic><tp:taxon-name>Paridris minor</tp:taxon-name></italic> shares with <italic><tp:taxon-name>Paridris convexa</tp:taxon-name></italic>, <italic><tp:taxon-name>Paridris gongylos</tp:taxon-name></italic>, and <italic><tp:taxon-name>Paridris laeviceps</tp:taxon-name></italic> the presence of reticulate microsculpture throughout the head. The females differ from <italic><tp:taxon-name>Paridris convexa</tp:taxon-name></italic> most notably by the shape of T6 which is not constricted in its apical half and from the females of <italic><tp:taxon-name>Paridris laeviceps</tp:taxon-name></italic> by the complete notaulus. Males of <italic><tp:taxon-name>Paridris minor</tp:taxon-name></italic> may be separated from these speces by the combination of the complete notaulus, a non-crenulate occipital rim and antennomeres 6–11 that are less than 3 times as long as wide.
                        </p></tp:treatment-sec><tp:treatment-sec sec-type="Etymology"><title>Etymology.</title><p>This species is named for its diminutive size. The Latin epithet “minor” is treated as a noun in apposition.</p></tp:treatment-sec><tp:treatment-sec sec-type="Link to distribution map"><title>Link to distribution map.</title><p><bold><sup>36</sup></bold>
                        </p></tp:treatment-sec><tp:treatment-sec sec-type="Material examined"><title>Material examined.</title><p><italic>Holotype</italic>, female: <bold>CUBA</bold>: Santiago de Cuba Prov., botanical garden, Santiago de Cuba, 10m, 4.XII–17.XII.1995, yellow pan trap, L. Masner, OSUC 181298 (deposited in CNCI). <italic>Paratype</italic>: <bold>CUBA</bold>: 1 male, OSUC 265158 (CNCI).
                        </p><fig id="F13" position="float" orientation="portrait"><label>Figures 54–58.</label><caption><p><bold><sup>91</sup></bold> <italic><tp:taxon-name>Paridris minor</tp:taxon-name></italic>, sp. n. <bold>54</bold> Lateral habitus, male (OSUC 265158) <bold>55</bold> Head and mesosoma, dorsal view, female holotype (OSUC 181299) <bold>56</bold> Metasoma, dorsal view, femalte holotype (OSUC 181299) <bold>57</bold> Head, anterolateral view, female holotype (OSUC 181299) <bold>58</bold> Lateral habitus, female holotype (OSUC 181299).</p></caption><graphic xmlns:xlink="http://www.w3.org/1999/xlink" xlink:href="ZooKeys-233-031-g013.jpg" position="float" orientation="portrait" xlink:type="simple"/></fig></tp:treatment-sec></tp:taxon-treatment>
