# Supplementary material for: Paridris Kieffer of the New World (Hymenoptera, Platygastroidea, Platygastridae)
Source: Zookeys. 2012 Oct 26;(233):31–90. doi: 10.3897/zookeys.233.3455 (PMC3496906; doi:10.3897/zookeys.233.3455)
Supplement: XML Treatment for Paridris nayakorum [file zookeys.233.3455-treatment11.xml]

<!DOCTYPE tp:taxon-treatment
  PUBLIC "-//TaxonX//DTD Taxonomic Treatment Publishing DTD v0 20100105//EN" "tax-treatment-NSO.dtd">
<tp:taxon-treatment xmlns:tp="http://www.plazi.org/taxpub"><tp:treatment-meta><mixed-citation publication-type="journal"><person-group><name><surname>Talamas</surname><given-names>Elijah J.</given-names></name><name><surname>Masner</surname><given-names>Lubomír</given-names></name><name><surname>Johnson</surname><given-names>Norman F.</given-names></name></person-group><article-title>
                    <italic>Paridris</italic> Kieffer of the New World (Hymenoptera, Platygastroidea, Platygastridae)
                </article-title><source>Zookeys</source><day>26</day><month>10</month><year>2012</year><volume>2012</volume><issue>233</issue><fpage>31</fpage><lpage>90</lpage><pub-id pub-id-type="doi">10.3897/zookeys.233.3455</pub-id></mixed-citation></tp:treatment-meta><tp:nomenclature><tp:taxon-name>
                            <tp:taxon-name-part taxon-name-part-type="genus">Paridris</tp:taxon-name-part>
                            <tp:taxon-name-part taxon-name-part-type="species">nayakorum</tp:taxon-name-part>
                        <object-id xmlns:xlink="http://www.w3.org/1999/xlink" xlink:type="simple">urn:lsid:zoobank.org:act: A72DF0F7-1FA3-4C3D-962A-071D91F6D894</object-id>
								        <object-id xmlns:xlink="http://www.w3.org/1999/xlink" xlink:type="simple">urn:lsid:biosci.ohio-state.edu:osuc_concepts:299224</object-id>
                        <object-id xmlns:xlink="http://www.w3.org/1999/xlink" xlink:type="simple">http://species-id.net/wiki/Paridris_nayakorum</object-id>
								</tp:taxon-name><tp:taxon-authority>Talamas</tp:taxon-authority><tp:taxon-status xmlns:xlink="http://www.w3.org/1999/xlink" xlink:type="simple">sp. n.</tp:taxon-status><xref ref-type="fig" rid="F1">Figures 6</xref><xref ref-type="fig" rid="F14">59–62</xref><xref ref-type="fig" rid="F19">84</xref><xref> Morphbank<sup>37</sup></xref></tp:nomenclature><tp:treatment-sec sec-type="Description"><title>Description.</title><p>Female body length: 1.59–1.91 mm (n=19).</p><p>Number of basiconic sensilla on A8: 2.</p><p>Color of head: black. Distal margin of clypeus: serrate. Width of clypeus: wider than interantennal process. Lateral corner of clypeus: projecting into acute angle. Development of interantennal process ventrally: not reaching clypeus. Number of mandibular teeth: three. Length of mediofacial striae: not extending above midpoint of eye. Shape of gena in dorsal view: strongly receding behind compound eye. Striae on gena: weakly indicated. Length of striae on gena: terminating below ventral margin of eye. Form of microsculpture on head: reticulate microfissures. Distribution of microsculpture on<!--PageBreak--> head: present only on anterodorsal margin of eye, temples, and posterior to lateral ocellus. Length of OOL: greater than 2 ocellar diameters. Occipital carina above foramen magnum: present. Anterior margin of occipital carina: simple. Setation of postgena: dense. Ventral extent of occipital carina: absent below midpoint of foramen magnum.</p><p>Color of mesosoma: black. Dorsal half of pronotal cervical sulcus: present as line of large cells. Ventral half of pronotal cervical sulcus: present as line of large cells. Transverse pronotal carina: absent. Shape of pronotal shoulder in dorsal view: without dorsal surface. Form of pronotal suprahumeral sulcus: line of uniform punctures. Macrosculpture of anterior medial mesoscutum: absent. Density of punctation on anterior medial mesos<!--PageBreak-->cutum: moderate. Reticulate microfissures on anterior half of medial mesoscutum: present only along predicted notaular line. Pustulate microsculpture on anterior mesoscutum: absent. Density of punctation on posterior medial mesoscutum: moderately dense. Notaulus: present as single round depression at posterior margin of mesoscutum. Shape of notaulus at posterior apex: ovoid. Macrosculpture of mesoscutellum: absent. Postacetabular sulcus: comprised of distinct, closed cells. Mesopleural carina: absent. Punctures on posterodorsal mesepimeral area: absent. Sculpture of mesopleuron anteroventral to femoral depression: smooth. Sculpture of posterior mesepimeral area: smooth. Form of metascutellum in female: obscured by horn of T1. Paracoxal and metapleural sulci: fused. Setation between metapleural triangle and metapleural sulcus: present throughout. Sculpture between metapleural triangle and metapleural sulcus: punctate. Sculpture of metapleural triangle: densely punctate. Setation of metapleural triangle: dense. Anterior propodeal projection: present. Setation of metasomal depression: present. Lateral propodeal area: undifferentiated from plical area. Plical carina: absent.</p><p>Color of metasoma: brown; black. Macrosculpture of T1: absent. Adornment of horn on T1 in female: absent; longitudinal median carina at base of horn. Macrosculpture of T2 in female: striate anteriorly, with few striae reaching T3. Microsculpture on T2: absent. Setal patch of lateral T2: present in thin line along lateral edge. Posterior margin of transverse sulcus on T2: distinctly convex. Carina along posterior margin of transverse sulcus on T2 in female: absent. Microsculpture on T3: absent. Macrosculpture of T3 medially in female: absent. Macrosculpture of T3 laterally in female: absent. Microsculpture on T4: absent. Macrosculpture of T4 medially in female: absent. Macrosculpture of T4 laterally in female: absent. Macrosculpture of T5 in female: absent. Constriction of apical T6 in female: absent. Punctation of T6 in female: moderately dense along anterior margin. Setation of S1: densely present throughout. Form of S2 felt field: line of dense setae along longitudinal ridge. Macrosculpture of S2 medially: longitudinally striate. Macrosculpture of S3: absent.</p><p>Wing development: macropterous. Basal vein in hind wing: spectral. Setation of hind wing: uniform throughout. Length of postmarginalis: punctiform. RS+M in fore wing: nebulous.</p></tp:treatment-sec><tp:treatment-sec sec-type="Diagnosis"><title>Diagnosis.</title><p><italic><tp:taxon-name>Paridris nayakorum</tp:taxon-name></italic> is most similar to <italic><tp:taxon-name>Paridris dnophos</tp:taxon-name></italic>, and may be separated easily by the presence of two basiconic sensilla on A8, the ovoid and abbreviate form of the notaulus, and the absence of longitudinal striae on T1. The large horn of T1 in <italic><tp:taxon-name>Paridris nayakorum</tp:taxon-name></italic> obscures the metascutellum in all specimens examined in this revision and is useful for separating it from most species of <italic><tp:taxon-name>Paridris</tp:taxon-name></italic>.
                        </p><p><bold>Etymology</bold>. <italic><tp:taxon-name>Paridris nayakorum</tp:taxon-name></italic> is named to commemorate the marriage of Dr. David A. Nayak (USA) and Alicia Rae Sim (USA), two friends of the first author.
                        </p></tp:treatment-sec><tp:treatment-sec sec-type="Link to distribution map"><title>Link to distribution map.</title><p><bold><sup>38</sup></bold>
                        </p></tp:treatment-sec><tp:treatment-sec sec-type="Material examined"><title>Material examined.</title><p><italic>Holotype</italic>, female: <bold>COSTA RICA</bold>: Puntarenas Prov., Monteverde Cloud Forest Reserve, 25.V.1993, flight intercept trap, Michalski, OSUC 396697 (deposited in CNCI). <italic>Paratypes</italic>: <bold>COSTA RICA</bold>: 18 females, OSUC 262118–262121, 262128, 396349, 396352, 396356, 396358, 396362, 396677, 396680–396681, 396810 (CNCI); OSUC 262122, 396353, 396357, 396556 (OSUC).<!--PageBreak-->
                        </p></tp:treatment-sec><tp:treatment-sec sec-type="Comments"><title>Comments.</title><p>Although the males of the species are not yet known, we speculate that they will have a short ovoid notaulus and mesosomal sulci comprised of large cells, and that these characters will separate them from the males of <italic><tp:taxon-name>Paridris dnophos</tp:taxon-name></italic>.
                        </p><fig id="F14" position="float" orientation="portrait"><label>Figures 59–62.</label><caption><p><bold><sup>92</sup></bold> <italic><tp:taxon-name>Paridris nayakorum</tp:taxon-name></italic>, sp. n. <bold>59</bold> Lateral habitus, female holotype (OSUC 396697) <bold>60</bold> Dorsal habitus, female (OSUC 396681) <bold>61</bold> Head, anterior view, female (OSUC 262128) <bold>62</bold> Pronotum, anterolateral view, female (OSUC 396358)</p></caption><graphic xmlns:xlink="http://www.w3.org/1999/xlink" xlink:href="ZooKeys-233-031-g014.jpg" position="float" orientation="portrait" xlink:type="simple"/></fig></tp:treatment-sec><tp:treatment-sec><!--Section generated to contain objects referenced in tp:taxon-treatment.--><fig id="F1" position="float" orientation="portrait"><label>Figures 1–7.</label><caption><p><bold><sup>79</sup> 1</bold> <italic><tp:taxon-name>Paridris convexa</tp:taxon-name></italic> sp. n., Antenna, male (OSUC 262116) <bold>2</bold> <italic><tp:taxon-name>Paridris pallipes</tp:taxon-name></italic> (Ashmead), Antenna, male (OSUC 396171) <bold>3</bold> <italic><tp:taxon-name>Paridris dnophos</tp:taxon-name></italic> sp. n., Antenna, male (OSUC 396752) <bold>4</bold> <italic><tp:taxon-name>Paridris aenea</tp:taxon-name></italic> (Ashmead), Antenna, male (OSUC 396540) <bold>5</bold> <italic><tp:taxon-name>Paridris psydrax</tp:taxon-name></italic> sp. n., Head and antennae, ventral view, male (OSUC 181278) <bold>6</bold> <italic><tp:taxon-name>Paridris nayakorum</tp:taxon-name></italic> sp. n., Antennal clava, ventral view, female (OSUC 396697) <bold>7</bold> <italic><tp:taxon-name>Paridris aenea</tp:taxon-name></italic> (Ashmead), Antennal clava, ventral view, female (OSUC 202090)</p></caption><graphic xmlns:xlink="http://www.w3.org/1999/xlink" xlink:href="ZooKeys-233-031-g001.jpg" position="float" orientation="portrait" xlink:type="simple"/></fig><fig id="F19" position="float" orientation="portrait"><label>Figures 79–84.</label><caption><p><bold><sup>97</sup> 79</bold> <italic><tp:taxon-name>Paridris gorn</tp:taxon-name></italic> sp. n.,T4–T6, dorsal view, female (OSUC 334054) <bold>80</bold> <italic><tp:taxon-name>Paridris psydrax</tp:taxon-name></italic> sp. n., T4–T6, dorsal view, female holotype (OSUC 181374) <bold>81</bold> <italic><tp:taxon-name>Paridris saurotos</tp:taxon-name></italic> sp. n., T5–T6, dorsal view, female holotype (OSUC 262111) <bold>82</bold> <italic><tp:taxon-name>Paridris convexa</tp:taxon-name></italic> sp. n., T4–T6, dorsal view, female holotype (OSUC 181392) <bold>83</bold> <italic><tp:taxon-name>Paridris pallipes</tp:taxon-name></italic> (Ashmead), T4–T6, dorsal view, female (OSUC 256785) <bold>84</bold> <italic><tp:taxon-name>Paridris nayakorum</tp:taxon-name></italic> sp. n., T4–T6, dorsal view, female (OSUC 262118)</p></caption><graphic xmlns:xlink="http://www.w3.org/1999/xlink" xlink:href="ZooKeys-233-031-g019.jpg" position="float" orientation="portrait" xlink:type="simple"/></fig></tp:treatment-sec></tp:taxon-treatment>
