# Supplementary material for: Paridris Kieffer of the New World (Hymenoptera, Platygastroidea, Platygastridae)
Source: Zookeys. 2012 Oct 26;(233):31–90. doi: 10.3897/zookeys.233.3455 (PMC3496906; doi:10.3897/zookeys.233.3455)
Supplement: XML Treatment for Paridris pallipes [file zookeys.233.3455-treatment12.xml]

<!DOCTYPE tp:taxon-treatment
  PUBLIC "-//TaxonX//DTD Taxonomic Treatment Publishing DTD v0 20100105//EN" "tax-treatment-NSO.dtd">
<tp:taxon-treatment xmlns:tp="http://www.plazi.org/taxpub"><tp:treatment-meta><mixed-citation publication-type="journal"><person-group><name><surname>Talamas</surname><given-names>Elijah J.</given-names></name><name><surname>Masner</surname><given-names>Lubomír</given-names></name><name><surname>Johnson</surname><given-names>Norman F.</given-names></name></person-group><article-title>
                    <italic>Paridris</italic> Kieffer of the New World (Hymenoptera, Platygastroidea, Platygastridae)
                </article-title><source>Zookeys</source><day>26</day><month>10</month><year>2012</year><volume>2012</volume><issue>233</issue><fpage>31</fpage><lpage>90</lpage><pub-id pub-id-type="doi">10.3897/zookeys.233.3455</pub-id></mixed-citation></tp:treatment-meta><tp:nomenclature><tp:taxon-name>
                            <tp:taxon-name-part taxon-name-part-type="genus">Paridris</tp:taxon-name-part>
                            <tp:taxon-name-part taxon-name-part-type="species">pallipes</tp:taxon-name-part>
                        <object-id xmlns:xlink="http://www.w3.org/1999/xlink" xlink:type="simple">urn:lsid:zoobank.org:act:AF247306-37C6-41BA-B95A-DBF47D70E193</object-id>
								        <object-id xmlns:xlink="http://www.w3.org/1999/xlink" xlink:type="simple">urn:lsid:biosci.ohio-state.edu:osuc_concepts:5079</object-id>
                        <object-id xmlns:xlink="http://www.w3.org/1999/xlink" xlink:type="simple">http://species-id.net/wiki/Paridris_pallipes</object-id>
								</tp:taxon-name><tp:taxon-authority>(Ashmead)</tp:taxon-authority><xref ref-type="fig" rid="F1">Figures 2</xref><xref ref-type="fig" rid="F15">63–66</xref><xref ref-type="fig" rid="F19">83</xref><xref> Morphbank<sup>39</sup></xref><tp:nomenclature-citation-list><tp:nomenclature-citation><tp:taxon-name>Thoron pallipes</tp:taxon-name><comment> Ashmead, 1887: 99 (original description); <xref ref-type="bibr" rid="B2">Ashmead 1893</xref>: 168 (description); <xref ref-type="bibr" rid="B13">Kieffer 1926</xref>: 171, 173 (description, keyed).</comment></tp:nomenclature-citation><tp:nomenclature-citation><tp:taxon-name>Thoron pallidipes</tp:taxon-name><comment> Ashmead: <xref ref-type="bibr" rid="B6">Dalla Torre 1898</xref>: 512 (emendation).</comment></tp:nomenclature-citation><tp:nomenclature-citation><tp:taxon-name>Paridris pallipes</tp:taxon-name><comment> (Ashmead): <xref ref-type="bibr" rid="B16">Krombein and Burks 1967</xref>: 298 (generic transfer); <xref ref-type="bibr" rid="B21">Masner and Muesebeck 1968</xref>: 42 (type information). Morphbank<sup>40</sup></comment></tp:nomenclature-citation><tp:nomenclature-citation><tp:taxon-name>Idris laeviceps</tp:taxon-name><comment> Ashmead, 1893: 235 (original description), syn. n.</comment></tp:nomenclature-citation><tp:nomenclature-citation><tp:taxon-name>Idris leviceps</tp:taxon-name><comment> Dalla Torre, 1898: 497 (unjustified emendation).</comment></tp:nomenclature-citation><tp:nomenclature-citation><tp:taxon-name>Paridris leviceps</tp:taxon-name><comment> (Dalla Torre): <xref ref-type="bibr" rid="B10">Kieffer 1908</xref>: 123 (generic transfer).</comment></tp:nomenclature-citation><tp:nomenclature-citation><tp:taxon-name>Paridris laeviceps</tp:taxon-name><comment> (Ashmead): <xref ref-type="bibr" rid="B13">Kieffer 1926</xref>: 422 (description, keyed); <xref ref-type="bibr" rid="B21">Masner and Muesebeck 1968</xref>: 42 (type information). urn:lsid:zoobank.org:act:2A5FC80F-CB07-4A53-B84A-0CA6D2DC53E7 urn:lsid:biosci.ohio-state.edu:osuc_concepts:5070 Morphbank<sup>41</sup></comment></tp:nomenclature-citation><tp:nomenclature-citation><tp:taxon-name>Idris nigricornis</tp:taxon-name><comment> Brues, 1903: 126 (original description), syn. n.; Brues 1916: 555 (description).</comment></tp:nomenclature-citation><tp:nomenclature-citation><tp:taxon-name>Paridris nigricornis</tp:taxon-name><comment> (Brues): <xref ref-type="bibr" rid="B10">Kieffer 1908</xref>: 123 (generic transfer); <xref ref-type="bibr" rid="B13">Kieffer 1926</xref>: 422 (description, keyed); <xref ref-type="bibr" rid="B19">Masner 1965</xref>: 300 (lectotype designation). urn:lsid:zoobank.org:act:14146869-1734-402D-9215-58E8BF20FE64 urn:lsid:biosci.ohio-state.edu:osuc_concepts:5075 Morphbank<sup>42</sup></comment></tp:nomenclature-citation><tp:nomenclature-citation><tp:taxon-name>Paridris brevipennis</tp:taxon-name><comment> Fouts, 1920: 66 (original description), syn. n.; <xref ref-type="bibr" rid="B21">Masner and Muesebeck 1968</xref>: 42 (type information); <xref ref-type="bibr" rid="B20">Masner 1976</xref>: 36 (taxonomic status). urn:lsid:zoobank.org:act:B030A2A5-C38A-4EF8-9CD5-43835465F047 urn:lsid:biosci.ohio-state.edu:osuc_concepts:5064 Morphbank<sup>43</sup></comment></tp:nomenclature-citation></tp:nomenclature-citation-list></tp:nomenclature><tp:treatment-sec sec-type="Description"><title>Description.</title><p>Female body length: 1.35–1.99 mm (n=20). Male body length: 1.32–1.95 mm (n=20).</p><p>Number of basiconic sensilla on A8: 1.</p><p>Color of head: brown; black; reddish brown. Distal margin of clypeus: serrate. Width of clypeus: wider than interantennal process. Lateral corner of clypeus: project<!--PageBreak-->ing into acute angle. Development of interantennal process ventrally: not reaching clypeus. Number of mandibular teeth: three. Length of mediofacial striae: not extending above midpoint of eye. Shape of gena in dorsal view: not receding or slightly bulging directly behind compound eye. Striae on gena: weakly indicated. Length of striae on gena: terminating below ventral margin of eye. Form of microsculpture on head: reticulate microfissures; pustulate. Distribution of microsculpture on head: present throughout dorsal head. Length of OOL: greater than 2 ocellar diameters; less than 2 ocellar diameters. Occipital carina above foramen magnum: present. Anterior margin<!--PageBreak--> of occipital carina: simple. Setation of postgena: dense. Ventral extent of occipital carina: absent below midpoint of foramen magnum.</p><p>Color of mesosoma: brown; black; reddish brown. Dorsal half of pronotal cervical sulcus: present as line of small to minute cells. Ventral half of pronotal cervical sulcus: present as line of large cells. Transverse pronotal carina: absent. Shape of pronotal shoulder in dorsal view: narrow and striplike. Form of pronotal suprahumeral sulcus: broadly punctate. Macrosculpture of anterior medial mesoscutum: absent. Density of punctation on anterior medial mesoscutum: dense along mesoscutal suprahumeral sulcus, otherwise sparse. Reticulate microfissures on anterior half of medial mesoscutum: present throughout. Density of punctation on posterior medial mesoscutum: dense; moderately dense. Notaulus: abbreviate, not reaching mesoscutal suprahumeral sulcus; present as single round depression at posterior margin of mesoscutum. Orientation of notauli: parallel. Shape of notaulus at posterior apex: ovoid. Macrosculpture of mesoscutellum: absent. Postacetabular sulcus: crenulate. Mesopleural carina: absent. Punctures on posterodorsal mesepimeral area: absent. Sculpture of mesopleuron anteroventral to femoral depression: densely punctate. Sculpture of posterior mesepimeral area: smooth. Form of metascutellum in female: transverse lamella, posterior margin convex. Form of metascutellum in male: transverse lamella, posterior margin convex. Paracoxal and metapleural sulci: fused. Posterior margin of metapleuron below propodeal spiracle: with blunt angle near intersection with metapleural sulcus. Setation between metapleural triangle and metapleural sulcus: present throughout. Sculpture between metapleural triangle and metapleural sulcus: punctate. Sculpture of metapleural triangle: densely punctate. Setation of metapleural triangle: dense. Anterior propodeal projection: absent. Setation of metasomal depression: absent. Lateral propodeal area: undifferentiated from plical area. Plical carina: absent.</p><p>Color of metasoma: brown; black; reddish brown. Macrosculpture of T1: longitudinally striate. Interstitial sculpture of T1: finely rugulose. Adornment of horn on T1 in female: absent. Macrosculpture of T2 in female: longitudinally striate throughout. Macrosculpture of T2 in male: longitudinally striate throughout. Microsculpture on T2: absent. Setal patch of lateral T2: present in thin line along lateral edge. Posterior margin of transverse sulcus on T2: distinctly convex. Carina along posterior margin of transverse sulcus on T2 in male: absent. Carina along posterior margin of transverse sulcus on T2 in female: absent. Microsculpture on T3: absent. Macrosculpture of T3 medially in female: absent. Macrosculpture of T3 laterally in female: absent. Macrosculpture of T3 medially in male: absent. Macrosculpture of T3 laterally in male: absent. Microsculpture on T4: absent. Macrosculpture of T4 medially in female: absent. Macrosculpture of T4 laterally in female: absent. Macrosculpture of T4 in male: absent. Macrosculpture of T5 in female: absent. Constriction of apical T6 in female: absent. Setation of S1: densely present throughout. Form of S2 felt field: line of dense setae along longitudinal ridge. Macrosculpture of S2 medially: longitudinally striate.</p><p>Wing development: macropterous; brachypterous. Basal vein in hind wing: spectral. Setation of hind wing: uniform throughout. RS+M in fore wing: nebulous.</p></tp:treatment-sec><tp:treatment-sec sec-type="Diagnosis"><title>Diagnosis.</title><p>Males of <italic><tp:taxon-name>Paridris pallipes</tp:taxon-name></italic> are similar to those of <italic><tp:taxon-name>Paridris gongylos</tp:taxon-name></italic> and may be easily separated by the simple occipital carina versus the crenulate occipital rim in <italic><tp:taxon-name>Paridris gongylos</tp:taxon-name></italic>. The dense microsculpture throughout the head and anterior mesosoma, absence of a transverse carina on T2 and smoothly convex posterior margin of T6 render the females of this species morphologically distinct among the specimens treated here.
                        </p></tp:treatment-sec><tp:treatment-sec sec-type="Link to distribution map"><title>Link to distribution map.</title><p><sup>44</sup>
                        </p></tp:treatment-sec><tp:treatment-sec sec-type="Associations"><title>Associations.</title><p>collected on <italic><tp:taxon-name>Spartina alterniflora</tp:taxon-name></italic> Loisel.: [Cyperales: <tp:taxon-name>Poaceae</tp:taxon-name>]; collected on <italic>alfalfa</italic> : [Fabales: <tp:taxon-name>Fabaceae</tp:taxon-name>]; collected on <italic>arroz</italic> : [Cyperales: <tp:taxon-name>Poaceae</tp:taxon-name>]
                        </p></tp:treatment-sec><tp:treatment-sec sec-type="Material examined"><title>Material examined.</title><p><italic>Holotype</italic>, <italic><tp:taxon-name>Thoron pallipes</tp:taxon-name></italic>: <bold>UNITED STATES</bold>: Jacksnville, Fla; Type; type No. 24485 U.S.N.M.; Thoron pallipes Ashm. (USNM). <italic>Holotype</italic>, male, <italic><tp:taxon-name>Idris laeviceps</tp:taxon-name></italic>: <bold>UNITED STATES</bold>: VA, Arlington Co., Arlington, no date, USNM Type No. 24541 (deposited in USNM). <italic>Lectotype</italic>, <italic><tp:taxon-name>Idris nigricornis</tp:taxon-name></italic>: <bold>UNITED STATES</bold>: Mixed nest Myr-Lepto, Colebrook [CT], 9-10-01; LECTOTYPE Idris nigricornis Brues By L. Masner, 65; Idris nigricornis TYPES Brues; M.C.Z. type 31016 (MCZC). <italic>Holotype</italic>, <italic><tp:taxon-name>Paridris brevipennis</tp:taxon-name></italic>: <bold>UNITED STATES</bold>: Reared from eggs of Gryllus abbreviatus; Brookings S.D.; H.C. Severin Coll.; Type; Paridris brevipennis (MS) Fouts (USNM). <italic>Other material</italic>: (156 females, 153 males) <bold>BELIZE</bold>: 1 female, OSUC 181339 (CNCI). <bold>BRAZIL</bold>: 1 male, OSUC 323902 (OSUC). <bold>CANADA</bold>: 22 females, 25 males, OSUC 181096–181108, 181144, 181146, 181155–181156, 181167, 181169, 181175–181177, 334254–334258, 396139–396140, 396147–396158, 396183, 396235, 396240–396243 (CNCI). <bold>COSTA RICA</bold>: 3 males, OSUC 181333, 181395, 396126 (CNCI). <bold>CUBA</bold>: 1 female, 1 male, OSUC 436228–436229 (USNM). <bold>GUATEMALA</bold>: 1 female, OSUC 181365 (CNCI). <bold>MEXICO</bold>: 5 females, 2 males, OSUC 181180–181181, 181311, 181313, 396281, 396522 (CNCI); OSUC 436232 (USNM). <bold>UNITED STATES</bold>: 126 females, 121 males, OSUC 334293 (AMNH); CASENT 2042379–2042381, 2042383, 2042385, 2042387, 2042389–2042391 (CASC); OSUC 181109–181143, 181145, 181147, 181149–181154, 181157–181166, 181168, 181170–181174, 181178–181179, 181182–181185, 181279, 265156, 334259–334264, 396129–396138, 396141–396146, 396159–396182, 396184–396234, 396236–396239, 396270–396273, 396282–396297 (CNCI); OSUC 78732–78742 (MEMU); OSUC 141974, 176003, 207783, 254612, 256488, 256630–256631, 256784–256789, 266151–266155, 411762, 58699–58702 (OSUC); OSUC 205736 (UCDC); OSUC 157734, 157760 (UCMC); OSUC 436200–436206, 436208–436212 (USNM).
                        </p></tp:treatment-sec><tp:treatment-sec sec-type="Comments"><title>Comments.</title><p><italic><tp:taxon-name>Paridris pallipes</tp:taxon-name></italic> exhibits remarkably little morphological variation for the large size of its geographical distribution. One specimen from Costa Rica, OSUC 265167, fits neatly into our concept of <italic><tp:taxon-name>Paridris pallipes</tp:taxon-name></italic> with the exception that it has a posteriorly directed spine on T1. Consequently, this specimen is determined only as <italic><tp:taxon-name>Paridris</tp:taxon-name></italic> until more specimens are available to assess if this is a morphological variation within <italic><tp:taxon-name>Paridris pallipes</tp:taxon-name></italic>, or if it should be treated as a separate species. The females of this species have macropterous and brachypterous forms. The lone specimen record of <italic><tp:taxon-name>Paridris pallipes</tp:taxon-name></italic> from Brazil (OSUC 323902) is worthy of mention because of its distance from any other specimen records, and may indicate that this species has been introduced to Brazil by humans.<!--PageBreak-->
                        </p><fig id="F15" position="float" orientation="portrait"><label>Figures 63–66.</label><caption><p><sup>93</sup> <italic><tp:taxon-name>Paridris pallipes</tp:taxon-name></italic> (Ashmead) <bold>63</bold> Lateral habitus, female (OSUC 256785) <bold>64</bold> Dorsal habitus, female (OSUC 396285) <bold>65</bold> Head, anterior view, female (OSUC 396295) <bold>66</bold> Mesocutellum, metanotum, propodeum, T1, T2, dorsolateral view, female (OSUC 207783)</p></caption><graphic xmlns:xlink="http://www.w3.org/1999/xlink" xlink:href="ZooKeys-233-031-g015.jpg" position="float" orientation="portrait" xlink:type="simple"/></fig></tp:treatment-sec><tp:treatment-sec><!--Section generated to contain objects referenced in tp:taxon-treatment.--><fig id="F1" position="float" orientation="portrait"><label>Figures 1–7.</label><caption><p><bold><sup>79</sup> 1</bold> <italic><tp:taxon-name>Paridris convexa</tp:taxon-name></italic> sp. n., Antenna, male (OSUC 262116) <bold>2</bold> <italic><tp:taxon-name>Paridris pallipes</tp:taxon-name></italic> (Ashmead), Antenna, male (OSUC 396171) <bold>3</bold> <italic><tp:taxon-name>Paridris dnophos</tp:taxon-name></italic> sp. n., Antenna, male (OSUC 396752) <bold>4</bold> <italic><tp:taxon-name>Paridris aenea</tp:taxon-name></italic> (Ashmead), Antenna, male (OSUC 396540) <bold>5</bold> <italic><tp:taxon-name>Paridris psydrax</tp:taxon-name></italic> sp. n., Head and antennae, ventral view, male (OSUC 181278) <bold>6</bold> <italic><tp:taxon-name>Paridris nayakorum</tp:taxon-name></italic> sp. n., Antennal clava, ventral view, female (OSUC 396697) <bold>7</bold> <italic><tp:taxon-name>Paridris aenea</tp:taxon-name></italic> (Ashmead), Antennal clava, ventral view, female (OSUC 202090)</p></caption><graphic xmlns:xlink="http://www.w3.org/1999/xlink" xlink:href="ZooKeys-233-031-g001.jpg" position="float" orientation="portrait" xlink:type="simple"/></fig><fig id="F19" position="float" orientation="portrait"><label>Figures 79–84.</label><caption><p><bold><sup>97</sup> 79</bold> <italic><tp:taxon-name>Paridris gorn</tp:taxon-name></italic> sp. n.,T4–T6, dorsal view, female (OSUC 334054) <bold>80</bold> <italic><tp:taxon-name>Paridris psydrax</tp:taxon-name></italic> sp. n., T4–T6, dorsal view, female holotype (OSUC 181374) <bold>81</bold> <italic><tp:taxon-name>Paridris saurotos</tp:taxon-name></italic> sp. n., T5–T6, dorsal view, female holotype (OSUC 262111) <bold>82</bold> <italic><tp:taxon-name>Paridris convexa</tp:taxon-name></italic> sp. n., T4–T6, dorsal view, female holotype (OSUC 181392) <bold>83</bold> <italic><tp:taxon-name>Paridris pallipes</tp:taxon-name></italic> (Ashmead), T4–T6, dorsal view, female (OSUC 256785) <bold>84</bold> <italic><tp:taxon-name>Paridris nayakorum</tp:taxon-name></italic> sp. n., T4–T6, dorsal view, female (OSUC 262118)</p></caption><graphic xmlns:xlink="http://www.w3.org/1999/xlink" xlink:href="ZooKeys-233-031-g019.jpg" position="float" orientation="portrait" xlink:type="simple"/></fig></tp:treatment-sec><ref-list><ref id="B2"><mixed-citation xmlns:xlink="http://www.w3.org/1999/xlink" xlink:type="simple"><person-group><name name-style="western"><surname>Ashmead</surname><given-names>WH</given-names></name></person-group> (<year>1893</year>)<source> A monograph of the North American Proctotrypidae. Bulletin of the United States National Museum 45: 1–472.<sup>53</sup></source>doi: <ext-link ext-link-type="uri" xlink:href="http://dx.doi.org/10.5479/si.03629236.45.1" xlink:type="simple">10.5479/si.03629236.45.1</ext-link></mixed-citation></ref><ref id="B13"><mixed-citation xmlns:xlink="http://www.w3.org/1999/xlink" xlink:type="simple"><person-group><name name-style="western"><surname>Kieffer</surname><given-names>JJ</given-names></name></person-group> (<year>1926</year>)<source> Scelionidae. Das Tierreich. Vol. 48. Walter de Gruyter &amp; Co., Berlin, 885 pp.<sup>64</sup></source></mixed-citation></ref><ref id="B6"><mixed-citation xmlns:xlink="http://www.w3.org/1999/xlink" xlink:type="simple"><person-group><name name-style="western"><surname>Dalla Torre</surname><given-names>CG de</given-names></name></person-group> (<year>1898</year>)<source> Catalogus hymenopterorum hucusque descriptiorum systematicus et synonymicus. Vol. V: Chalcididae et Proctotrupidae. Sumptibus Guilelmi Engelmann, Lipsiae. 598 pp.<sup>57</sup></source></mixed-citation></ref><ref id="B16"><mixed-citation xmlns:xlink="http://www.w3.org/1999/xlink" xlink:type="simple"><person-group><name name-style="western"><surname>Krombein</surname><given-names>KV</given-names></name><name name-style="western"><surname>Burks</surname><given-names>BD</given-names></name></person-group> (<year>1967</year>)<source> Hymenoptera of America north of Mexico. Synoptic Catalog (Agriculture Monograph No. 2). Second supplement. United States Government Printing Office, Washington, 584 pp.<sup>67</sup></source>doi: <ext-link ext-link-type="uri" xlink:href="http://dx.doi.org/10.5962/bhl.title.4124" xlink:type="simple">10.5962/bhl.title.4124</ext-link></mixed-citation></ref><ref id="B21"><mixed-citation xmlns:xlink="http://www.w3.org/1999/xlink" xlink:type="simple"><person-group><name name-style="western"><surname>Masner</surname><given-names>L</given-names></name><name name-style="western"><surname>Muesebeck</surname><given-names>CFW</given-names></name></person-group> (<year>1968</year>)<source> The types of Proctotrupoidea (Hymenoptera) in the United States National Museum. Bulletin of the United States National Museum 270: 1–143.<sup>72</sup></source>doi: <ext-link ext-link-type="uri" xlink:href="http://dx.doi.org/10.5479/si.03629236.270" xlink:type="simple">10.5479/si.03629236.270</ext-link></mixed-citation></ref><ref id="B10"><mixed-citation xmlns:xlink="http://www.w3.org/1999/xlink" xlink:type="simple"><person-group><name name-style="western"><surname>Kieffer</surname><given-names>JJ</given-names></name></person-group> (<year>1908</year>) <source>Révision des Scelionidae (Hyménoptères). Annales de la Société Scientifique de Bruxelles 32: 111–250.</source><sup>61</sup></mixed-citation></ref><ref id="B19"><mixed-citation xmlns:xlink="http://www.w3.org/1999/xlink" xlink:type="simple"><person-group><name name-style="western"><surname>Masner</surname><given-names>L</given-names></name></person-group> (<year>1965</year>)<source> The types of Proctotrupoidea (Hymenoptera) in the Charles T. Brues collection at the Museum of Comparative Zoology. Psyche 72: 295–304.<sup>70</sup></source>doi: <ext-link ext-link-type="uri" xlink:href="http://dx.doi.org/10.1155/1965/26140" xlink:type="simple">10.1155/1965/26140</ext-link></mixed-citation></ref><ref id="B20"><mixed-citation xmlns:xlink="http://www.w3.org/1999/xlink" xlink:type="simple"><person-group><name name-style="western"><surname>Masner</surname><given-names>L</given-names></name></person-group> (<year>1976</year>)<source> Revisionary notes and keys to world genera of Scelionidae (Hymenoptera: Proctotrupoidea). Memoirs of the Entomological Society of Canada 97: 1–87. <sup>71</sup></source>doi: <ext-link ext-link-type="uri" xlink:href="http://dx.doi.org/10.4039/entm10897fv" xlink:type="simple">10.4039/entm10897fv</ext-link></mixed-citation></ref></ref-list></tp:taxon-treatment>
