# Supplementary material for: Paridris Kieffer of the New World (Hymenoptera, Platygastroidea, Platygastridae)
Source: Zookeys. 2012 Oct 26;(233):31–90. doi: 10.3897/zookeys.233.3455 (PMC3496906; doi:10.3897/zookeys.233.3455)
Supplement: XML Treatment for Paridris saurotos [file zookeys.233.3455-treatment14.xml]

<!DOCTYPE tp:taxon-treatment
  PUBLIC "-//TaxonX//DTD Taxonomic Treatment Publishing DTD v0 20100105//EN" "tax-treatment-NSO.dtd">
<tp:taxon-treatment xmlns:tp="http://www.plazi.org/taxpub"><tp:treatment-meta><mixed-citation publication-type="journal"><person-group><name><surname>Talamas</surname><given-names>Elijah J.</given-names></name><name><surname>Masner</surname><given-names>Lubomír</given-names></name><name><surname>Johnson</surname><given-names>Norman F.</given-names></name></person-group><article-title>
                    <italic>Paridris</italic> Kieffer of the New World (Hymenoptera, Platygastroidea, Platygastridae)
                </article-title><source>Zookeys</source><day>26</day><month>10</month><year>2012</year><volume>2012</volume><issue>233</issue><fpage>31</fpage><lpage>90</lpage><pub-id pub-id-type="doi">10.3897/zookeys.233.3455</pub-id></mixed-citation></tp:treatment-meta><tp:nomenclature><tp:taxon-name>
                            <tp:taxon-name-part taxon-name-part-type="genus">Paridris</tp:taxon-name-part>
                            <tp:taxon-name-part taxon-name-part-type="species">saurotos</tp:taxon-name-part>
                        <object-id xmlns:xlink="http://www.w3.org/1999/xlink" xlink:type="simple">urn:lsid:zoobank.org:act: 1215ADEB-B74E-47BA-9463-2D58A3EDC8C2</object-id>
                        <object-id xmlns:xlink="http://www.w3.org/1999/xlink" xlink:type="simple">urn:lsid:biosci.ohio-state.edu:osuc_concepts:299091</object-id>
                        <object-id xmlns:xlink="http://www.w3.org/1999/xlink" xlink:type="simple">http://species-id.net/wiki/Paridris_saurotos</object-id>
								</tp:taxon-name><tp:taxon-authority>Talamas</tp:taxon-authority><tp:taxon-status xmlns:xlink="http://www.w3.org/1999/xlink" xlink:type="simple">sp. n.</tp:taxon-status><xref ref-type="fig" rid="F2">Figures 8</xref><xref ref-type="fig" rid="F17">71–74</xref><xref ref-type="fig" rid="F19">81</xref><xref> Morphbank<sup>47</sup></xref></tp:nomenclature><tp:treatment-sec sec-type="Description"><title>Description.</title><p>Female body length: 2.00–2.88 mm (n=17). Male body length: 2.02–2.62 mm (n=10).</p><p>Number of basiconic sensilla on A8: 1.</p><p><!--PageBreak-->Color of head: black; reddish brown. Distal margin of clypeus: smooth. Width of clypeus: wider than interantennal process. Lateral corner of clypeus: projecting into acute angle. Development of interantennal process ventrally: not reaching clypeus. Number of mandibular teeth: three. Length of mediofacial striae: not extending above midpoint of eye. Shape of gena in dorsal view: not receding or slightly bulging directly behind compound eye. Striae on gena: weakly indicated. Length of striae on gena: terminating below ventral margin of eye. Form of microsculpture on head: reticulate microfissures. Distribution of microsculpture on head: present only between median and lateral ocellus and on temples, in females present posterior to lateral ocellus. Length of OOL: grea<!--PageBreak-->ter than 2 ocellar diameters; less than 2 ocellar diameters. Occipital carina above foramen magnum: present. Anterior margin of occipital carina: simple. Setation of postgena: dense. Ventral extent of occipital carina: absent below midpoint of foramen magnum.</p><p>Color of mesosoma: reddish brown; yellowish brown. Dorsal half of pronotal cervical sulcus: present as line of small to minute cells. Ventral half of pronotal cervical sulcus: present as line of small to minute cells. Transverse pronotal carina: absent. Shape of pronotal shoulder in dorsal view: without dorsal surface. Form of pronotal suprahumeral sulcus: line of uniform punctures. Macrosculpture of anterior medial mesoscutum: absent. Density of punctation on anterior medial mesoscutum: dense along mesoscutal suprahumeral sulcus, otherwise sparse; moderate. Reticulate microfissures on anterior half of medial mesoscutum: present only along notaulus. Pustulate microsculpture on anterior mesoscutum: absent. Density of punctation on posterior medial mesoscutum: moderately dense. Notaulus: percurrent, reaching suprahumeral sulcus as a smooth furrow; percurrent, reaching suprahumeral sulcus as a line of punctures; abbreviate, not reaching mesoscutal suprahumeral sulcus. Orientation of notauli: parallel. Shape of notaulus at posterior apex: ovoid. Macrosculpture of mesoscutellum: punctate rugose. Postacetabular sulcus: crenulate. Mesopleural carina: present, complete. Punctures on posterodorsal mesepimeral area: absent. Sculpture of mesopleuron anteroventral to femoral depression: densely punctate; moderately punctate. Sculpture of posterior mesepimeral area: smooth. Form of metascutellum in female: transverse lamella, pointed medially. Form of metascutellum in male: transverse lamella, pointed medially. Paracoxal and metapleural sulci: fused. Posterior margin of metapleuron below propodeal spiracle: with blunt angle near intersection with metapleural sulcus. Setation between metapleural triangle and metapleural sulcus: absent. Sculpture between metapleural triangle and metapleural sulcus: smooth. Sculpture of metapleural triangle: finely punctate. Setation of metapleural triangle: moderately dense; sparse. Anterior propodeal projection: absent. Setation of metasomal depression: present. Lateral propodeal area: undifferentiated from plical area. Plical carina: absent.</p><p>Color of metasoma: yellow; reddish brown; yellowish brown. Macrosculpture of T1: longitudinally striate. Interstitial sculpture of T1: smooth. Adornment of horn on T1 in female: posteriorly projecting spine. Macrosculpture of T2 in female: longitudinally and sparsely striate, medial striae not reaching posterior margin. Macrosculpture of T2 in male: longitudinally and sparsely striate, medial striae not reaching posterior margin. Microsculpture on T2: absent. Setal patch of lateral T2: present in thin line along lateral edge. Carina along posterior margin of transverse sulcus on T2 in male: absent. Carina along posterior margin of transverse sulcus on T2 in female: absent. Microsculpture on T3: absent. Macrosculpture of T3 medially in female: absent. Macrosculpture of T3 laterally in female: weakly longitudinally striate; present as 1 or 2 strigae along junction of dorsal and lateral surfaces. Macrosculpture of T3 medially in male: absent. Macrosculpture of T3 laterally in male: weakly longitudinally striate; present as 1 or 2 strigae along junction of dorsal and lateral surfaces; absent. Microsculpture on T4: absent. Macrosculpture of T4 medially in female: absent. Macrosculpture of T4 laterally in female: absent. Macrosculpture of T4 in male: absent. <!--PageBreak-->Macrosculpture of T5 in female: absent. Constriction of apical T6 in female: present. Punctation of T6 in female: densely and finely punctate throughout. Setation of S1: densely present throughout. Form of S2 felt field: line of dense setae along longitudinal ridge. Macrosculpture of S2 medially: absent. Macrosculpture of S3: absent.</p><p>Wing development: macropterous; brachypterous. Basal vein in hind wing: spectral. Setation of hind wing: uniform throughout. Length of postmarginalis: less than half of length of stigmalis. RS+M in fore wing: nebulous.</p></tp:treatment-sec><tp:treatment-sec sec-type="Diagnosis"><title>Diagnosis.</title><p><italic><tp:taxon-name>Paridris saurotos</tp:taxon-name></italic> is most similiar to <italic><tp:taxon-name>Paridris convexa</tp:taxon-name></italic> and <italic><tp:taxon-name>Paridris isabelicae</tp:taxon-name></italic> with which it shares elongate flagellomeres in males. The females may be quickly separated by the posteriorly directed spine on the horn of T1. Males of <italic><tp:taxon-name>Paridris saurotos</tp:taxon-name></italic> are best separated from <italic><tp:taxon-name>Paridris isabelicae</tp:taxon-name></italic> by the smooth sculpture of medial S2, which is longitudinally striate in the latter; and from <italic><tp:taxon-name>Paridris convexa</tp:taxon-name></italic> by the absence of microsculpture throughout the posterodorsal head.
                        </p></tp:treatment-sec><tp:treatment-sec sec-type="Etymology"><title>Etymology.</title><p>The Greek “saurotos”, meaning “spiked”, refers to the posteriorly projecting spine on the horn of T1 in this species. The epithet is treated as a noun in apposition.</p></tp:treatment-sec><tp:treatment-sec sec-type="Link to distribution map"><title>Link to distribution map.</title><p><bold><sup>48</sup></bold>
                        </p></tp:treatment-sec><tp:treatment-sec sec-type="Material examined"><title>Material examined.</title><p><italic>Holotype</italic>, female: <bold>JAMAICA</bold>: Saint Andrew Parish, Hardwar Gap, 4000ft, 29.VII.1966, Howden &amp; Becker, OSUC 262111 (deposited in CNCI). <italic>Paratypes</italic>:<bold>JAMAICA</bold>: 17 females, 10 males, OSUC 181357, 181373, 262106–262110, 262136, 265169–265172, 396245–396249, 396251–396253, 396256, 396268 (CNCI); OSUC 181394, 396244, 396250, 396254–396255 (OSUC).
                        </p><fig id="F17" position="float" orientation="portrait"><label>Figures 71–74.</label><caption><p><bold><sup>95</sup></bold> <italic><tp:taxon-name>Paridris saurotos</tp:taxon-name></italic>, sp. n. <bold>71</bold> Lateral habitus, female holotype (OSUC 262111) <bold>72</bold> Dorsal haitus, female (OSUC 265171) <bold>73</bold> Head, anterior view, female (OSUC265171) <bold>74</bold> S2, ventrolateral view, female (OSUC 262107)</p></caption><graphic xmlns:xlink="http://www.w3.org/1999/xlink" xlink:href="ZooKeys-233-031-g017.jpg" position="float" orientation="portrait" xlink:type="simple"/></fig></tp:treatment-sec><tp:treatment-sec><!--Section generated to contain objects referenced in tp:taxon-treatment.--><fig id="F2" position="float" orientation="portrait"><label>Figures 8–13.</label><caption><p><bold><sup>80</sup> 8</bold> <italic><tp:taxon-name>Paridris saurotos</tp:taxon-name></italic> sp. n., head, posterior view, female holotype (OSUC 262111) <bold>9</bold> <italic><tp:taxon-name>Paridris gorn</tp:taxon-name></italic>, head, posterior view, female (OSUC 181261) <bold>10</bold> <italic><tp:taxon-name>Paridris dnophos</tp:taxon-name></italic> sp. n., head, posteroventral view, female (OSUC 190973) <bold>11</bold> <italic><tp:taxon-name>Paridris invicta</tp:taxon-name></italic> sp. n., propodeum, dorsolateral view, male holotype (OSUC 236922) <bold>12</bold> <italic><tp:taxon-name>Paridris dnophos</tp:taxon-name></italic> sp. n., mesoscutellum, metascutellum, propodeum and T1, dorsolateral view, female (OSUC 190971) <bold>13</bold> <italic><tp:taxon-name>Paridris aenea</tp:taxon-name></italic> (Ashmead), mesoscutellum, metascutellum, propodeum and T1, dorsolateral view, female (OSUC 181306)</p></caption><graphic xmlns:xlink="http://www.w3.org/1999/xlink" xlink:href="ZooKeys-233-031-g002.jpg" position="float" orientation="portrait" xlink:type="simple"/></fig><fig id="F19" position="float" orientation="portrait"><label>Figures 79–84.</label><caption><p><bold><sup>97</sup> 79</bold> <italic><tp:taxon-name>Paridris gorn</tp:taxon-name></italic> sp. n.,T4–T6, dorsal view, female (OSUC 334054) <bold>80</bold> <italic><tp:taxon-name>Paridris psydrax</tp:taxon-name></italic> sp. n., T4–T6, dorsal view, female holotype (OSUC 181374) <bold>81</bold> <italic><tp:taxon-name>Paridris saurotos</tp:taxon-name></italic> sp. n., T5–T6, dorsal view, female holotype (OSUC 262111) <bold>82</bold> <italic><tp:taxon-name>Paridris convexa</tp:taxon-name></italic> sp. n., T4–T6, dorsal view, female holotype (OSUC 181392) <bold>83</bold> <italic><tp:taxon-name>Paridris pallipes</tp:taxon-name></italic> (Ashmead), T4–T6, dorsal view, female (OSUC 256785) <bold>84</bold> <italic><tp:taxon-name>Paridris nayakorum</tp:taxon-name></italic> sp. n., T4–T6, dorsal view, female (OSUC 262118)</p></caption><graphic xmlns:xlink="http://www.w3.org/1999/xlink" xlink:href="ZooKeys-233-031-g019.jpg" position="float" orientation="portrait" xlink:type="simple"/></fig></tp:treatment-sec></tp:taxon-treatment>
