# Supplementary material for: Paridris Kieffer of the New World (Hymenoptera, Platygastroidea, Platygastridae)
Source: Zookeys. 2012 Oct 26;(233):31–90. doi: 10.3897/zookeys.233.3455 (PMC3496906; doi:10.3897/zookeys.233.3455)
Supplement: XML Treatment for Paridris soucouyant [file zookeys.233.3455-treatment15.xml]

<!DOCTYPE tp:taxon-treatment
  PUBLIC "-//TaxonX//DTD Taxonomic Treatment Publishing DTD v0 20100105//EN" "tax-treatment-NSO.dtd">
<tp:taxon-treatment xmlns:tp="http://www.plazi.org/taxpub"><tp:treatment-meta><mixed-citation publication-type="journal"><person-group><name><surname>Talamas</surname><given-names>Elijah J.</given-names></name><name><surname>Masner</surname><given-names>Lubomír</given-names></name><name><surname>Johnson</surname><given-names>Norman F.</given-names></name></person-group><article-title>
                    <italic>Paridris</italic> Kieffer of the New World (Hymenoptera, Platygastroidea, Platygastridae)
                </article-title><source>Zookeys</source><day>26</day><month>10</month><year>2012</year><volume>2012</volume><issue>233</issue><fpage>31</fpage><lpage>90</lpage><pub-id pub-id-type="doi">10.3897/zookeys.233.3455</pub-id></mixed-citation></tp:treatment-meta><tp:nomenclature><tp:taxon-name>
                            <tp:taxon-name-part taxon-name-part-type="genus">Paridris</tp:taxon-name-part>
                            <tp:taxon-name-part taxon-name-part-type="species">soucouyant</tp:taxon-name-part>
                        <object-id xmlns:xlink="http://www.w3.org/1999/xlink" xlink:type="simple">urn:lsid:zoobank.org:act: 6EB3AE9A-9AC3-4C27-B60E-35B876FA91CD</object-id>
                        <object-id xmlns:xlink="http://www.w3.org/1999/xlink" xlink:type="simple">urn:lsid:biosci.ohio-state.edu:osuc_concepts:298592</object-id>
                        <object-id xmlns:xlink="http://www.w3.org/1999/xlink" xlink:type="simple">http://species-id.net/wiki/Paridris_soucouyant</object-id>
								</tp:taxon-name><tp:taxon-authority>Talamas &amp; Masner</tp:taxon-authority><tp:taxon-status xmlns:xlink="http://www.w3.org/1999/xlink" xlink:type="simple">sp. n.</tp:taxon-status><xref ref-type="fig" rid="F18">Figures 75–78</xref><xref> Morphbank<sup>49</sup></xref></tp:nomenclature><tp:treatment-sec sec-type="Description"><title>Description.</title><p>Female body length: 1.36–1.49 mm (n=5).</p><p>Number of basiconic sensilla on A8: 1.</p><p>Color of head: reddish brown; yellowish brown. Distal margin of clypeus: serrate. Width of clypeus: equal to or less than width of interantennal process. Lateral corner of clypeus: rounded. Development of interantennal process ventrally: connecting with clypeus. Number of mandibular teeth: three. Length of mediofacial striae: not extending above midpoint of eye. Shape of gena in dorsal view: not receding or slightly bulging directly behind compound eye. Striae on gena: pronounced. Length of striae on gena: extending above ventral margin of eye. Distribution of microsculpture on head: absent. Length of OOL: greater than 2 ocellar diameters; less than 2 ocellar diameters. Occipital carina above foramen magnum: present. Anterior margin of occipital carina: rugose parallel to occipital carina; widely crenulate<!--PageBreak--> dorsally, smooth laterally. Setation of postgena: sparse. Ventral extent of occipital carina: extending to base of mandible.</p><p>Color of mesosoma: reddish brown; yellowish brown.Dorsal half of pronotal cervical sulcus: present as smooth furrow. Ventral half of pronotal cervical sulcus: present as line of small to minute cells. Transverse pronotal carina: present in posterior half of pronotum. Shape of pronotal shoulder in dorsal view: narrow and striplike. Form of pronotal suprahumeral sulcus: areolate. Macrosculpture of anterior medial mesoscutum: punctate rugose. Density of punctation on anterior medial mesoscutum: dense along mesoscutal suprahumeral sulcus, otherwise sparse. Reticulate microfissures <!--PageBreak-->on anterior half of medial mesoscutum: absent. Density of punctation on posterior medial mesoscutum: sparse. Notaulus: absent; abbreviate, not reaching mesoscutal suprahumeral sulcus. Orientation of notauli: parallel. Shape of notaulus at posterior apex: ovoid. Macrosculpture of mesoscutellum: punctate rugose. Postacetabular sulcus: crenulate. Mesopleural carina: present, complete. Punctures on posterodorsal mesepimeral area: absent. Sculpture of mesopleuron anteroventral to femoral depre<!--PageBreak-->ssion: areolate to punctate rugose throughout. Sculpture of posterior mesepimeral area: smooth. Form of metascutellum in female: bispinose. Form of metascutellum in male: bispinose. Paracoxal and metapleural sulci: separate. Posterior margin of metapleuron below propodeal spiracle: straight to moderately convex. Setation between metapleural triangle and metapleural sulcus: absent. Sculpture between metapleural triangle and metapleural sulcus: punctate rugose. Sculpture of metapleural triangle: punctate rugose. Setation of metapleural triangle: sparse. Anterior propodeal projection: absent. Setation of metasomal depression: absent. Lateral propodeal area: raised above plical area and indicated by sparser setation. Plical carina: present. Shape of lateral propodeal area: connected to posteromedial corner of prespiracular propodeal area. Sculpture of lateral propodeal area: rugose.</p><p>Color of metasoma: yellowish brown; yellow anteriorly, brown posteriorly. Macrosculpture of T1: longitudinally striate. Interstitial sculpture of T1: finely rugulose. Adornment of horn on T1 in female: longitudinal median carina on dorsal surface, forming small point posteriorly. Macrosculpture of T2 in female: longitudinally striate throughout. Microsculpture on T2: absent. Setal patch of lateral T2: present throughout lateral surface of tergite. Posterior margin of transverse sulcus on T2: straight. <!--PageBreak-->Carina along posterior margin of transverse sulcus on T2 in female: present. Microsculpture on T3: present. Macrosculpture of T3 medially in female: absent. Macrosculpture of T3 laterally in female: longitudinally strigose. Microsculpture on T4: present. Macrosculpture of T4 medially in female: absent; rugulose. Macrosculpture of T4 laterally in female: rugulose; longitudinally strigose. Macrosculpture of T5 in female: absent along midline, rugulose laterally. Constriction of apical T6 in female: present. Punctation of T6 in female: densely and finely punctate throughout. Setation of S1: sparsely distributed throughout; absent. Macrosculpture of S2 medially: longitudinally striate. Macrosculpture of S3: absent.</p><p>Wing development: macropterous. Basal vein in hind wing: spectral. Setation of hind wing: uniform throughout. Length of postmarginalis: approximately equal to length of stigmalis. RS+M in fore wing: nebulous.</p></tp:treatment-sec><tp:treatment-sec sec-type="Diagnosis"><title>Diagnosis.</title><p>Among the species of the New World, <italic><tp:taxon-name>Paridris soucouyant</tp:taxon-name></italic> is most similar to <italic><tp:taxon-name>Paridris gorn</tp:taxon-name></italic>, with which it shares coarse punctation of the head and a characteristic shape of the metascutellum. The two are best separated by the presence of a longitudinal carina on the horn of T1 and rugulose sculpture of lateral T4–T5 in <italic><tp:taxon-name>Paridris soucouyant</tp:taxon-name></italic>. <bold>Etymology</bold>. This species is named for the soucouyant (pronounced sue-coo-yah) of Trinidadian folklore: a vampiric character that takes the form of a fireball and sucks the blood of its victims. The specific epithet is treated as a noun in apposition.
                        </p></tp:treatment-sec><tp:treatment-sec sec-type="Link to distribution map"><title>Link to distribution map.</title><p><bold><sup>50</sup></bold>
                        </p></tp:treatment-sec><tp:treatment-sec sec-type="Material examined"><title>Material examined.</title><p><italic>Holotype</italic>, female: <bold>TRINIDAD AND TOBAGO</bold>: Tunapuna/Piarco Reg., Trinidad Isl., Santa Margarita Circular Road, Curepe, 13.VII–31.VIII.1974, E. D. Bennett, OSUC 396058 (deposited in CNCI). <italic>Paratypes</italic>: (4 females, 1 male) <bold>COLOMBIA</bold>: 1 male, OSUC 181401 (IAVH). <bold>TRINIDAD AND TOBAGO</bold>: 3 females, OSUC 396063–396065 (CNCI).<bold>VENEZUELA</bold>: 1 female, OSUC 181397 (CNCI).
                        </p><fig id="F18" position="float" orientation="portrait"><label>Figures 75–78.</label><caption><p><bold><sup>96</sup></bold> <italic><tp:taxon-name>Paridris soucouyant</tp:taxon-name></italic>, sp. n. <bold>75</bold> Lateral habitus, female holotype (OSUC 396058) <bold>76</bold> Dorsal habitus, female holotype (OSUC 396058) <bold>77</bold> Head, anterior view, female (OSUC 396064) <bold>78</bold> Mesosoma and T1, dorsal view, female (OSUC 396064)</p></caption><graphic xmlns:xlink="http://www.w3.org/1999/xlink" xlink:href="ZooKeys-233-031-g018.jpg" position="float" orientation="portrait" xlink:type="simple"/></fig><fig id="F19" position="float" orientation="portrait"><label>Figures 79–84.</label><caption><p><bold><sup>97</sup> 79</bold> <italic><tp:taxon-name>Paridris gorn</tp:taxon-name></italic> sp. n.,T4–T6, dorsal view, female (OSUC 334054) <bold>80</bold> <italic><tp:taxon-name>Paridris psydrax</tp:taxon-name></italic> sp. n., T4–T6, dorsal view, female holotype (OSUC 181374) <bold>81</bold> <italic><tp:taxon-name>Paridris saurotos</tp:taxon-name></italic> sp. n., T5–T6, dorsal view, female holotype (OSUC 262111) <bold>82</bold> <italic><tp:taxon-name>Paridris convexa</tp:taxon-name></italic> sp. n., T4–T6, dorsal view, female holotype (OSUC 181392) <bold>83</bold> <italic><tp:taxon-name>Paridris pallipes</tp:taxon-name></italic> (Ashmead), T4–T6, dorsal view, female (OSUC 256785) <bold>84</bold> <italic><tp:taxon-name>Paridris nayakorum</tp:taxon-name></italic> sp. n., T4–T6, dorsal view, female (OSUC 262118)</p></caption><graphic xmlns:xlink="http://www.w3.org/1999/xlink" xlink:href="ZooKeys-233-031-g019.jpg" position="float" orientation="portrait" xlink:type="simple"/></fig><fig id="F20" position="float" orientation="portrait"><label>Figures 85–88.</label><caption><p><bold><sup>98</sup> 85</bold> <italic><tp:taxon-name>Paridris aenea</tp:taxon-name></italic> (Ashmead), Mesopleuron, ventrolateral view, male (OSUC 396127) <bold>86</bold> <italic><tp:taxon-name>Paridris lemete</tp:taxon-name></italic> sp. n., Mesopleuron, ventrolateral view, male (OSUC 334089) <bold>87</bold> <italic><tp:taxon-name>Paridris aenea</tp:taxon-name></italic> (Ashmead), Venation of forewing, ventral view, female (OSUC 334201) <bold>88</bold> <italic><tp:taxon-name>Paridris lemete</tp:taxon-name></italic> sp. n., Venation of forewing, dorsal view, male (OSUC 334094)</p></caption><graphic xmlns:xlink="http://www.w3.org/1999/xlink" xlink:href="ZooKeys-233-031-g020.jpg" position="float" orientation="portrait" xlink:type="simple"/></fig></tp:treatment-sec></tp:taxon-treatment>
