# Supplementary material for: Paridris Kieffer of the New World (Hymenoptera, Platygastroidea, Platygastridae)
Source: Zookeys. 2012 Oct 26;(233):31–90. doi: 10.3897/zookeys.233.3455 (PMC3496906; doi:10.3897/zookeys.233.3455)
Supplement: XML Treatment for Probaryconus opacus [file zookeys.233.3455-treatment16.xml]

<!DOCTYPE tp:taxon-treatment
  PUBLIC "-//TaxonX//DTD Taxonomic Treatment Publishing DTD v0 20100105//EN" "tax-treatment-NSO.dtd">
<tp:taxon-treatment xmlns:tp="http://www.plazi.org/taxpub"><tp:treatment-meta><mixed-citation publication-type="journal"><person-group><name><surname>Talamas</surname><given-names>Elijah J.</given-names></name><name><surname>Masner</surname><given-names>Lubomír</given-names></name><name><surname>Johnson</surname><given-names>Norman F.</given-names></name></person-group><article-title>
                    <italic>Paridris</italic> Kieffer of the New World (Hymenoptera, Platygastroidea, Platygastridae)
                </article-title><source>Zookeys</source><day>26</day><month>10</month><year>2012</year><volume>2012</volume><issue>233</issue><fpage>31</fpage><lpage>90</lpage><pub-id pub-id-type="doi">10.3897/zookeys.233.3455</pub-id></mixed-citation></tp:treatment-meta><tp:nomenclature><tp:taxon-name>
                            <tp:taxon-name-part taxon-name-part-type="genus">Probaryconus</tp:taxon-name-part>
                            <tp:taxon-name-part taxon-name-part-type="species">opacus</tp:taxon-name-part>
                        <object-id xmlns:xlink="http://www.w3.org/1999/xlink" xlink:type="simple">http://species-id.net/wiki/Probaryconus_opacus</object-id>
								</tp:taxon-name><tp:taxon-authority>(Kieffer), comb. n.</tp:taxon-authority><xref ref-type="fig" rid="F21">Figures 89–94</xref><xref> Morphbank<sup>51</sup></xref><tp:nomenclature-citation-list><tp:nomenclature-citation><tp:taxon-name>Baryconus opacus</tp:taxon-name><comment> Kieffer, 1910a: 320, 321 (original description, keyed).</comment></tp:nomenclature-citation><tp:nomenclature-citation><tp:taxon-name>Baryconus (Baryconus) opacus</tp:taxon-name><comment> Kieffer: <xref ref-type="bibr" rid="B12">Kieffer 1910b</xref>: 84 (subgeneric assignment).</comment></tp:nomenclature-citation><tp:nomenclature-citation><tp:taxon-name>Paranteris opacus</tp:taxon-name><comment> (Kieffer): <xref ref-type="bibr" rid="B13">Kieffer 1926</xref>: 430, 432 (generic transfer, description, keyed).</comment></tp:nomenclature-citation><tp:nomenclature-citation><tp:taxon-name>Paridris opaca</tp:taxon-name><comment> (Kieffer): <xref ref-type="bibr" rid="B7">De Santis 1980</xref>: 314 (generic transfer). urn:lsid:zoobank.org:act: 86EFF18A-0F4A-4368-A11B-B7D9B39B747B urn:lsid:biosci.ohio-state.edu:osuc_concepts:5077</comment></tp:nomenclature-citation></tp:nomenclature-citation-list></tp:nomenclature><tp:treatment-sec sec-type="Comments"><title>Comments.</title><p>Kieffer described <italic><tp:taxon-name>Baryconus opacus</tp:taxon-name></italic> from Brazil, and later transferred it to <italic><tp:taxon-name>Paranteris</tp:taxon-name></italic>, a genus synonymized with <italic><tp:taxon-name>Paridris</tp:taxon-name></italic> by Masner in <xref ref-type="bibr" rid="B9">1965</xref>. Consistent with Kieffer’s interpretation of Foerster’s original concept of <italic><tp:taxon-name>Baryconus</tp:taxon-name></italic> (<xref ref-type="bibr" rid="B25">Ritchie and Masner 1983</xref>), <italic><tp:taxon-name>Paridris opaca</tp:taxon-name></italic> belongs in <italic><tp:taxon-name>Probaryconus</tp:taxon-name></italic>, a genus prone to confusion with <italic><tp:taxon-name>Paridris</tp:taxon-name></italic>.<!--PageBreak-->
                        </p><fig id="F21" position="float" orientation="portrait"><label>Figures 89–94.</label><caption><p><bold><sup>99</sup></bold> <italic><tp:taxon-name>Probaryconus opacus</tp:taxon-name></italic> (Kieffer), male holotype (CAS Type No. 9711) <bold>89</bold> Head and mesosoma, lateral view <bold>90</bold> Lateral habitus <bold>91</bold> Head and mesosoma, dorsal view <bold>92</bold> Dorsal habitus <bold>93</bold> Head, anterior view <bold>94</bold> Metasoma, dorsal view</p></caption><graphic xmlns:xlink="http://www.w3.org/1999/xlink" xlink:href="ZooKeys-233-031-g021.jpg" position="float" orientation="portrait" xlink:type="simple"/></fig></tp:treatment-sec><ref-list><ref id="B12"><mixed-citation xmlns:xlink="http://www.w3.org/1999/xlink" xlink:type="simple"><person-group><name name-style="western"><surname>Kieffer</surname><given-names>JJ</given-names></name></person-group> (<year>1910b</year>)<source> Hymenoptera. Fam. Scelionidae. Addenda et corrigenda. Genera Insectorum 80: 61–112.<sup>63</sup></source></mixed-citation></ref><ref id="B13"><mixed-citation xmlns:xlink="http://www.w3.org/1999/xlink" xlink:type="simple"><person-group><name name-style="western"><surname>Kieffer</surname><given-names>JJ</given-names></name></person-group> (<year>1926</year>)<source> Scelionidae. Das Tierreich. Vol. 48. Walter de Gruyter &amp; Co., Berlin, 885 pp.<sup>64</sup></source></mixed-citation></ref><ref id="B7"><mixed-citation xmlns:xlink="http://www.w3.org/1999/xlink" xlink:type="simple"><person-group><name name-style="western"><surname>De Santis</surname><given-names>L</given-names></name></person-group> (<year>1980</year>)<source> Catálogo de los himenópteros brasileños de la serie Parasitica incluyendo Bethyloidea. Editora da Universidade Federal do Paraná, Curitiba, Brazil, 395 pp.<sup>58</sup></source></mixed-citation></ref><ref id="B9"><mixed-citation xmlns:xlink="http://www.w3.org/1999/xlink" xlink:type="simple"><person-group><name name-style="western"><surname>Galloway</surname><given-names>ID</given-names></name><name name-style="western"><surname>Austin</surname><given-names>AD</given-names></name></person-group> (<year>1984</year>)<source> Revision of the Scelioninae (Hymenoptera: Scelionidae) in Australia. Australian Journal of Zoology, Supplemental Series 99: 1–138.<sup>60</sup></source>doi: <ext-link ext-link-type="uri" xlink:href="http://dx.doi.org/10.1071/AJZS099" xlink:type="simple">10.1071/AJZS099</ext-link></mixed-citation></ref><ref id="B25"><mixed-citation xmlns:xlink="http://www.w3.org/1999/xlink" xlink:type="simple"><person-group><name name-style="western"><surname>Ritchie</surname><given-names>AJ</given-names></name><name name-style="western"><surname>Masner</surname><given-names>L</given-names></name></person-group> (<year>1983</year>)<source> Revision of the Nearctic species of <italic>Baryconus</italic> (Hymenoptera: Scelionidae, Scelioninae). Canadian Journal of Zoology,  61: 704–720.<sup>76</sup></source>doi: <ext-link ext-link-type="uri" xlink:href="http://dx.doi.org/10.1139/z83-094" xlink:type="simple">10.1139/z83-094</ext-link></mixed-citation></ref></ref-list></tp:taxon-treatment>
